# Supplementary material for: 4-Hy­droxy-3-meth­oxy­benzaldehyde–nicotinamide (1/1)
Source: Acta Crystallogr Sect E Struct Rep Online. 2011 Nov 5;67(Pt 12):o3168. doi: 10.1107/S1600536811045648 (PMC3238839; doi:10.1107/S1600536811045648)
Supplement: Supplementary file 1 [file e-67-o3168-sup1.cif]

##############################################################################
#                                                                            #
# This CIF contains the data in a paper accepted for publication in          #
# Acta Crystallographica Section E. It conforms to the requirements of       #
# Notes for Authors for Acta Crystallographica Section E, and has been       #
# peer reviewed under the auspices of the IUCr Commission on Journals.       #
#                                                                            #
# Full details of the Crystallographic Information File format               #
# are given in the paper "The Crystallographic Information File (CIF):       #
# a New Standard Archive File for Crystallography" by S. R. Hall, F. H.      #
# Allen and I. D. Brown [Acta Cryst. (1991), A47, 655-685].                  #
#                                                                            #
# The current version of the core CIF dictionary is obtainable from          #
# ftp://ftp.iucr.org/pub/cif_core.dic.                                       #
#                                                                            #
# Software is freely available for graphical display of the structure(s)     #
# in this CIF. For information consult the CIF software page                 #
# http://www.iucr.org/resources/cif/software.                                #
#                                                                            #
# This file may be used for bona fide research purposes within the           #
# scientific community so long as proper attribution is given to the journal # 
# article from which it was obtained.                                        #
#                                                                            #
##############################################################################
data_I
_audit_creation_method     SHELXL-97
_chemical_name_systematic
;
4-Hydroxy-3-methoxybenzaldehyde--nicotinamide (1/1)
;
_chemical_name_common     ?
_chemical_formula_moiety     'C6 H6 N2 O, C8 H8 O3'
_chemical_formula_sum     'C14 H14 N2 O4'
_chemical_formula_iupac     'C6 H6 N2 O, C8 H8 O3'
_chemical_formula_weight     274.27
_chemical_melting_point     ?
_symmetry_cell_setting     triclinic
_symmetry_space_group_name_H-M     'P -1'
_symmetry_space_group_name_Hall     '-P 1'
loop_
    _symmetry_equiv_pos_as_xyz
    'x, y, z'
    '-x, -y, -z'
_cell_length_a     4.89790(10)
_cell_length_b     8.5440(2)
_cell_length_c     15.4713(4)
_cell_angle_alpha     98.1080(10)
_cell_angle_beta     92.810(2)
_cell_angle_gamma     94.784(2)
_cell_volume     637.52(3)
_cell_formula_units_Z     2
_cell_measurement_reflns_used     1226
_cell_measurement_theta_min     2.59
_cell_measurement_theta_max     29.66
_cell_measurement_temperature     100(2)
_exptl_crystal_description     lath
_exptl_crystal_colour     colorless
_exptl_crystal_size_max     0.22
_exptl_crystal_size_mid     0.14
_exptl_crystal_size_min     0.04
_exptl_crystal_density_diffrn     1.429
_exptl_crystal_density_meas     ?
_exptl_crystal_density_method     'not measured'
_exptl_crystal_F_000     288
_exptl_absorpt_coefficient_mu     0.106
_exptl_absorpt_correction_type     multi-scan
_exptl_absorpt_process_details     '(SADABS; Sheldrick, 1996)'
_exptl_absorpt_correction_T_min     0.9770
_exptl_absorpt_correction_T_max     0.9958
_exptl_special_details     ?
_diffrn_ambient_temperature     100(2)
_diffrn_radiation_type     MoK\a
_diffrn_radiation_wavelength     0.71073
_diffrn_radiation_source     'fine-focus sealed tube'
_diffrn_radiation_monochromator     graphite
_diffrn_measurement_device_type     'Bruker APEXII CCD'
_diffrn_measurement_method     '\f and \w scans'
_diffrn_detector_area_resol_mean     ?
_diffrn_reflns_number     3432
_diffrn_reflns_av_R_equivalents     0.0185
_diffrn_reflns_av_sigmaI/netI     0.0360
_diffrn_reflns_theta_min     2.42
_diffrn_reflns_theta_max     25.25
_diffrn_reflns_theta_full     25.25
_diffrn_measured_fraction_theta_max     0.974
_diffrn_measured_fraction_theta_full     0.974
_diffrn_reflns_limit_h_min     -5
_diffrn_reflns_limit_h_max     5
_diffrn_reflns_limit_k_min     -10
_diffrn_reflns_limit_k_max     10
_diffrn_reflns_limit_l_min     -18
_diffrn_reflns_limit_l_max     18
_refine_special_details
;
Refinement of <i>F</i>^2^ against ALL reflections. The weighted <i>R</i>-factor
<i>wR</i> and goodness of fit <i>S</i> are based on <i>F</i>^2^, conventional
<i>R</i>-factors <i>R</i> are based on <i>F</i>, with <i>F</i> set to zero for
negative <i>F</i>^2^. The threshold expression of <i>F</i>^2^ >
\s(<i>F</i>^2^) is used only for calculating <i>R</i>-factors(gt) <i>etc</i>.
and is not relevant to the choice of reflections for refinement.
<i>R</i>-factors based on <i>F</i>^2^ are statistically about twice as large
as those based on <i>F</i>, and <i>R</i>- factors based on ALL data will be
even larger.
;
_reflns_number_total     2243
_reflns_number_gt     1862
_reflns_threshold_expression     I>2sigma(I)
_refine_ls_structure_factor_coef     Fsqd
_refine_ls_matrix_type     full
_refine_ls_R_factor_all     0.0549
_refine_ls_R_factor_gt     0.0447
_refine_ls_wR_factor_gt     0.1047
_refine_ls_wR_factor_ref     0.1116
_refine_ls_goodness_of_fit_ref     1.047
_refine_ls_restrained_S_all     1.050
_refine_ls_number_reflns     2243
_refine_ls_number_parameters     191
_refine_ls_number_restraints     4
_refine_ls_hydrogen_treatment     mixed
_refine_ls_weighting_scheme     calc
_refine_ls_weighting_details
         'calc w=1/[\s^2^(Fo^2^)+(0.0439P)^2^+0.4685P] where P=(Fo^2^+2Fc^2^)/3'
_atom_sites_solution_hydrogens     geom
_atom_sites_solution_primary     direct
_atom_sites_solution_secondary     difmap
_refine_ls_shift/su_max     0.000
_refine_ls_shift/su_mean     0.000
_refine_diff_density_max     0.664
_refine_diff_density_min     -0.278
_refine_ls_extinction_method     none
_refine_ls_extinction_coef     ?
loop_
    _atom_type_symbol
    _atom_type_description
    _atom_type_scat_dispersion_real
    _atom_type_scat_dispersion_imag
    _atom_type_scat_source
    'C' 'C' 0.0033 0.0016
                         'International Tables Vol C Tables 4.2.6.8 and 6.1.1.4'
    'H' 'H' 0.0000 0.0000
                         'International Tables Vol C Tables 4.2.6.8 and 6.1.1.4'
    'N' 'N' 0.0061 0.0033
                         'International Tables Vol C Tables 4.2.6.8 and 6.1.1.4'
    'O' 'O' 0.0106 0.0060
                         'International Tables Vol C Tables 4.2.6.8 and 6.1.1.4'
_computing_data_collection     'APEX2 (Bruker, 2007)'
_computing_cell_refinement     'SAINT (Bruker, 2007)'
_computing_data_reduction     'SAINT (Bruker, 2007)'
_computing_structure_solution     'SHELXS97 (Sheldrick, 2008)'
_computing_structure_refinement     'SHELXL97 (Sheldrick, 2008)'
_computing_molecular_graphics     'X-SEED (Barbour, 2001)'
_computing_publication_material
                        'SHELXL97 (Sheldrick, 2008) and publCIF (Westrip, 2010)'
loop_
    _atom_site_type_symbol
    _atom_site_label
    _atom_site_fract_x
    _atom_site_fract_y
    _atom_site_fract_z
    _atom_site_U_iso_or_equiv
    _atom_site_adp_type
    _atom_site_calc_flag
    _atom_site_refinement_flags
    _atom_site_occupancy
    _atom_site_symmetry_multiplicity
    _atom_site_disorder_assembly
    _atom_site_disorder_group
    O O1 0.3651(3) 0.83011(19) 0.61085(10) 0.0359(4) Uani d . 1 1 . .
    O O2 0.8107(3) 0.63328(16) 0.23075(9) 0.0195(3) Uani d D 1 1 . .
    H H2 0.949(4) 0.698(2) 0.2250(15) 0.029 Uiso d D 1 1 . .
    O O3 0.4028(3) 0.44026(16) 0.25734(9) 0.0218(3) Uani d . 1 1 . .
    C C1 0.3070(5) 0.7306(3) 0.54863(14) 0.0286(5) Uani d U 1 1 . .
    H H1 0.1529 0.6570 0.5522 0.034 Uiso calc R 1 1 . .
    C C2 0.4516(4) 0.7113(2) 0.46701(13) 0.0210(4) Uani d U 1 1 . .
    C C3 0.6726(4) 0.8148(2) 0.45164(13) 0.0221(5) Uani d . 1 1 . .
    H H3 0.7380 0.9016 0.4951 0.026 Uiso calc R 1 1 . .
    C C4 0.7972(4) 0.7912(2) 0.37307(13) 0.0204(4) Uani d . 1 1 . .
    H H4 0.9482 0.8620 0.3629 0.024 Uiso calc R 1 1 . .
    C C5 0.7035(4) 0.6648(2) 0.30888(12) 0.0166(4) Uani d . 1 1 . .
    C C6 0.4793(4) 0.5600(2) 0.32443(12) 0.0176(4) Uani d . 1 1 . .
    C C7 0.3561(4) 0.5847(2) 0.40255(13) 0.0208(5) Uani d . 1 1 . .
    H H7 0.2040 0.5146 0.4128 0.025 Uiso calc R 1 1 . .
    C C8 0.1709(4) 0.3323(2) 0.26827(14) 0.0217(5) Uani d . 1 1 . .
    H H8A 0.2110 0.2765 0.3179 0.033 Uiso calc R 1 1 . .
    H H8B 0.1328 0.2551 0.2150 0.033 Uiso calc R 1 1 . .
    H H8C 0.0103 0.3917 0.2793 0.033 Uiso calc R 1 1 . .
    O O4 0.8254(3) 0.71964(19) -0.04761(9) 0.0299(4) Uani d . 1 1 . .
    N N1 0.3766(4) 0.6341(2) -0.07875(11) 0.0205(4) Uani d D 1 1 . .
    H H1A 0.207(3) 0.645(3) -0.0672(14) 0.025 Uiso d D 1 1 . .
    H H1B 0.415(4) 0.586(2) -0.1293(11) 0.025 Uiso d D 1 1 . .
    N N2 0.2385(3) 0.80224(19) 0.18395(10) 0.0170(4) Uani d . 1 1 . .
    C C9 0.5840(4) 0.7129(2) -0.02755(13) 0.0197(4) Uani d . 1 1 . .
    C C10 0.5123(4) 0.7959(2) 0.05932(12) 0.0169(4) Uani d . 1 1 . .
    C C11 0.6653(4) 0.9350(2) 0.09779(13) 0.0201(4) Uani d . 1 1 . .
    H H11 0.8121 0.9801 0.0687 0.024 Uiso calc R 1 1 . .
    C C12 0.5998(4) 1.0066(2) 0.17913(13) 0.0220(5) Uani d . 1 1 . .
    H H12 0.6997 1.1023 0.2066 0.026 Uiso calc R 1 1 . .
    C C13 0.3864(4) 0.9363(2) 0.21971(13) 0.0192(4) Uani d . 1 1 . .
    H H13 0.3429 0.9856 0.2757 0.023 Uiso calc R 1 1 . .
    C C14 0.3015(4) 0.7346(2) 0.10499(12) 0.0162(4) Uani d . 1 1 . .
    H H14 0.1966 0.6397 0.0788 0.019 Uiso calc R 1 1 . .
loop_
    _atom_site_aniso_label
    _atom_site_aniso_U_11
    _atom_site_aniso_U_22
    _atom_site_aniso_U_33
    _atom_site_aniso_U_12
    _atom_site_aniso_U_13
    _atom_site_aniso_U_23
    O1 0.0440(10) 0.0363(9) 0.0266(9) 0.0056(8) 0.0038(7) 0.0006(7)
    O2 0.0182(8) 0.0217(7) 0.0174(7) -0.0031(6) 0.0053(6) 0.0004(6)
    O3 0.0223(8) 0.0214(7) 0.0198(7) -0.0045(6) 0.0064(6) -0.0016(6)
    C1 0.0356(13) 0.0308(12) 0.0189(10) 0.0104(10) -0.0028(9) -0.0012(9)
    C2 0.0226(11) 0.0246(11) 0.0170(10) 0.0074(8) 0.0004(8) 0.0045(8)
    C3 0.0270(11) 0.0214(10) 0.0165(10) 0.0060(9) -0.0036(8) -0.0020(8)
    C4 0.0187(10) 0.0193(10) 0.0218(11) -0.0018(8) -0.0001(8) 0.0014(8)
    C5 0.0157(10) 0.0209(10) 0.0145(9) 0.0054(8) 0.0026(8) 0.0043(8)
    C6 0.0193(10) 0.0176(10) 0.0157(10) 0.0033(8) 0.0002(8) 0.0007(8)
    C7 0.0193(11) 0.0242(11) 0.0199(10) 0.0020(8) 0.0046(8) 0.0055(8)
    C8 0.0185(11) 0.0198(10) 0.0259(11) -0.0031(8) 0.0035(8) 0.0021(8)
    O4 0.0144(8) 0.0516(10) 0.0228(8) 0.0064(7) 0.0038(6) -0.0003(7)
    N1 0.0172(9) 0.0279(9) 0.0153(9) 0.0046(7) 0.0035(7) -0.0030(7)
    N2 0.0171(9) 0.0194(8) 0.0148(8) 0.0031(7) 0.0012(6) 0.0027(6)
    C9 0.0178(11) 0.0255(11) 0.0168(10) 0.0055(8) 0.0018(8) 0.0042(8)
    C10 0.0144(10) 0.0210(10) 0.0156(10) 0.0038(8) -0.0008(7) 0.0030(8)
    C11 0.0149(10) 0.0240(10) 0.0221(10) 0.0003(8) 0.0020(8) 0.0058(8)
    C12 0.0227(11) 0.0180(10) 0.0234(11) -0.0030(8) -0.0011(8) -0.0002(8)
    C13 0.0217(11) 0.0192(10) 0.0160(10) 0.0031(8) 0.0002(8) 0.0001(8)
    C14 0.0157(10) 0.0162(9) 0.0161(10) 0.0009(7) -0.0013(8) 0.0012(7)
_geom_special_details
;
All e.s.d.'s (except the e.s.d. in the dihedral angle between two l.s. planes)
are estimated using the full covariance matrix. The cell e.s.d.'s are taken
into account individually in the estimation of e.s.d.'s in distances, angles
and torsion angles; correlations between e.s.d.'s in cell parameters are only
used when they are defined by crystal symmetry. An approximate (isotropic)
treatment of cell e.s.d.'s is used for estimating e.s.d.'s involving l.s.
planes.
;
loop_
    _geom_bond_atom_site_label_1
    _geom_bond_atom_site_label_2
    _geom_bond_site_symmetry_2
    _geom_bond_distance
    _geom_bond_publ_flag
    O1 C1 . 1.197(3) ?
    O2 C5 . 1.343(2) ?
    O2 H2 . 0.854(16) ?
    O3 C6 . 1.365(2) ?
    O3 C8 . 1.435(2) ?
    C1 C2 . 1.474(3) ?
    C1 H1 . 0.9500 ?
    C2 C3 . 1.391(3) ?
    C2 C7 . 1.396(3) ?
    C3 C4 . 1.384(3) ?
    C3 H3 . 0.9500 ?
    C4 C5 . 1.391(3) ?
    C4 H4 . 0.9500 ?
    C5 C6 . 1.410(3) ?
    C6 C7 . 1.375(3) ?
    C7 H7 . 0.9500 ?
    C8 H8A . 0.9800 ?
    C8 H8B . 0.9800 ?
    C8 H8C . 0.9800 ?
    O4 C9 . 1.236(2) ?
    N1 C9 . 1.330(3) ?
    N1 H1A . 0.868(16) ?
    N1 H1B . 0.869(16) ?
    N2 C13 . 1.336(2) ?
    N2 C14 . 1.338(2) ?
    C9 C10 . 1.500(3) ?
    C10 C14 . 1.388(3) ?
    C10 C11 . 1.392(3) ?
    C11 C12 . 1.384(3) ?
    C11 H11 . 0.9500 ?
    C12 C13 . 1.384(3) ?
    C12 H12 . 0.9500 ?
    C13 H13 . 0.9500 ?
    C14 H14 . 0.9500 ?
loop_
    _geom_angle_atom_site_label_1
    _geom_angle_atom_site_label_2
    _geom_angle_atom_site_label_3
    _geom_angle_site_symmetry_1
    _geom_angle_site_symmetry_3
    _geom_angle
    _geom_angle_publ_flag
    C5 O2 H2 . . 112.6(16) ?
    C6 O3 C8 . . 117.44(15) ?
    O1 C1 C2 . . 126.2(2) ?
    O1 C1 H1 . . 116.9 ?
    C2 C1 H1 . . 116.9 ?
    C3 C2 C7 . . 119.56(18) ?
    C3 C2 C1 . . 122.83(19) ?
    C7 C2 C1 . . 117.59(19) ?
    C4 C3 C2 . . 119.93(19) ?
    C4 C3 H3 . . 120.0 ?
    C2 C3 H3 . . 120.0 ?
    C3 C4 C5 . . 120.68(18) ?
    C3 C4 H4 . . 119.7 ?
    C5 C4 H4 . . 119.7 ?
    O2 C5 C4 . . 124.72(18) ?
    O2 C5 C6 . . 115.90(17) ?
    C4 C5 C6 . . 119.38(18) ?
    O3 C6 C7 . . 125.62(18) ?
    O3 C6 C5 . . 114.82(17) ?
    C7 C6 C5 . . 119.56(18) ?
    C6 C7 C2 . . 120.88(19) ?
    C6 C7 H7 . . 119.6 ?
    C2 C7 H7 . . 119.6 ?
    O3 C8 H8A . . 109.5 ?
    O3 C8 H8B . . 109.5 ?
    H8A C8 H8B . . 109.5 ?
    O3 C8 H8C . . 109.5 ?
    H8A C8 H8C . . 109.5 ?
    H8B C8 H8C . . 109.5 ?
    C9 N1 H1A . . 121.6(15) ?
    C9 N1 H1B . . 117.5(15) ?
    H1A N1 H1B . . 120(2) ?
    C13 N2 C14 . . 117.72(17) ?
    O4 C9 N1 . . 123.82(19) ?
    O4 C9 C10 . . 119.84(18) ?
    N1 C9 C10 . . 116.34(17) ?
    C14 C10 C11 . . 118.15(18) ?
    C14 C10 C9 . . 121.73(18) ?
    C11 C10 C9 . . 120.07(18) ?
    C12 C11 C10 . . 118.88(18) ?
    C12 C11 H11 . . 120.6 ?
    C10 C11 H11 . . 120.6 ?
    C13 C12 C11 . . 118.77(19) ?
    C13 C12 H12 . . 120.6 ?
    C11 C12 H12 . . 120.6 ?
    N2 C13 C12 . . 123.12(18) ?
    N2 C13 H13 . . 118.4 ?
    C12 C13 H13 . . 118.4 ?
    N2 C14 C10 . . 123.34(18) ?
    N2 C14 H14 . . 118.3 ?
    C10 C14 H14 . . 118.3 ?
loop_
    _geom_hbond_atom_site_label_D
    _geom_hbond_atom_site_label_H
    _geom_hbond_atom_site_label_A
    _geom_hbond_site_symmetry_A
    _geom_hbond_distance_DH
    _geom_hbond_distance_HA
    _geom_hbond_distance_DA
    _geom_hbond_angle_DHA
    N1 H1A O4 1_455 0.868(16) 2.048(17) 2.900(2) 167(2)
    N1 H1B O2 2_665 0.869(16) 2.416(19) 3.085(2) 134.2(18)
    N1 H1B O3 2_665 0.869(16) 2.203(18) 3.019(2) 156(2)
    O2 H2 N2 1_655 0.854(16) 1.801(17) 2.634(2) 164(2)
    C8 H8A O1 2_666 0.98 2.59 3.381(3) 137.4
    C8 H8C O2 1_455 0.98 2.55 3.337(2) 137.7
    C13 H13 O1 2_676 0.95 2.49 3.185(3) 129.9
loop_
    _iucr_refine_instructions_details
;
TITL sad in P-1
CELL 0.71073   4.8979   8.5440  15.4713  98.108  92.810  94.784
ZERR    2.00   0.0001   0.0002   0.0004   0.001   0.002   0.002
LATT 1
SFAC C  H  N  O
UNIT 28 28  4  8
OMIT 0 0 1
OMIT -2 50.5
HTAB N1 O4_$4
HTAB N1 O2_$5
HTAB N1 O3_$5
HTAB O2 N2_$3
HTAB C8 O1_$2
HTAB C8 O2_$4
HTAB C13 O1_$1
EQIV $1 1-x,2-y,1-z
EQIV $2 1-x,1-y,1-z
EQIV $3 1+x,y,z
EQIV $4 -1+x,y,z
EQIV $5 1-x,1-y,-z
DELU 0.002 C1 C2
L.S. 12
ACTA
BOND $H
DFIX 0.84 O2 H2
DFIX 0.88 N1 H1A N1 H1B
SIZE 0.04 0.14 0.22
TEMP -173
WGHT    0.043900    0.468500
FVAR       0.19111
MOLE 1
O1    4    0.365148    0.830111    0.610855    11.00000    0.04404    0.03635 =
         0.02664    0.00057    0.00380    0.00563
O2    4    0.810731    0.633283    0.230751    11.00000    0.01820    0.02175 =
         0.01741    0.00045    0.00530   -0.00305
H2    2    0.949142    0.697852    0.224967    11.00000   -1.50000
O3    4    0.402831    0.440256    0.257342    11.00000    0.02233    0.02136 =
         0.01977   -0.00161    0.00637   -0.00450
C1    1    0.306967    0.730571    0.548633    11.00000    0.03560    0.03077 =
         0.01890   -0.00123   -0.00280    0.01038
AFIX  43
H1    2    0.152932    0.656968    0.552210    11.00000   -1.20000
AFIX   0
C2    1    0.451559    0.711345    0.467010    11.00000    0.02260    0.02463 =
         0.01697    0.00447    0.00039    0.00739
C3    1    0.672635    0.814828    0.451645    11.00000    0.02700    0.02141 =
         0.01655   -0.00202   -0.00364    0.00603
AFIX  43
H3    2    0.738020    0.901636    0.495054    11.00000   -1.20000
AFIX   0
C4    1    0.797188    0.791184    0.373069    11.00000    0.01872    0.01931 =
         0.02183    0.00138   -0.00011   -0.00175
AFIX  43
H4    2    0.948239    0.862050    0.362874    11.00000   -1.20000
AFIX   0
C5    1    0.703519    0.664759    0.308881    11.00000    0.01574    0.02087 =
         0.01452    0.00434    0.00263    0.00538
C6    1    0.479258    0.559964    0.324433    11.00000    0.01928    0.01762 =
         0.01568    0.00069    0.00024    0.00334
C7    1    0.356070    0.584664    0.402555    11.00000    0.01932    0.02423 =
         0.01992    0.00545    0.00460    0.00201
AFIX  43
H7    2    0.203963    0.514618    0.412824    11.00000   -1.20000
AFIX   0
C8    1    0.170867    0.332325    0.268266    11.00000    0.01852    0.01980 =
         0.02593    0.00213    0.00345   -0.00306
AFIX 137
H8A   2    0.211025    0.276492    0.317912    11.00000   -1.50000
H8B   2    0.132816    0.255059    0.215011    11.00000   -1.50000
H8C   2    0.010291    0.391689    0.279339    11.00000   -1.50000
AFIX   0
MOLE 2
O4    4    0.825427    0.719635   -0.047608    11.00000    0.01442    0.05164 =
         0.02284   -0.00030    0.00377    0.00639
N1    3    0.376650    0.634110   -0.078751    11.00000    0.01723    0.02789 =
         0.01526   -0.00302    0.00345    0.00456
H1A   2    0.207030    0.644898   -0.067203    11.00000   -1.20000
H1B   2    0.414547    0.585627   -0.129348    11.00000   -1.20000
N2    3    0.238477    0.802236    0.183946    11.00000    0.01709    0.01942 =
         0.01478    0.00269    0.00120    0.00309
C9    1    0.583961    0.712929   -0.027554    11.00000    0.01782    0.02550 =
         0.01682    0.00422    0.00178    0.00546
C10   1    0.512316    0.795902    0.059325    11.00000    0.01440    0.02097 =
         0.01563    0.00301   -0.00080    0.00381
C11   1    0.665263    0.935031    0.097791    11.00000    0.01493    0.02399 =
         0.02207    0.00585    0.00196    0.00033
AFIX  43
H11   2    0.812102    0.980116    0.068708    11.00000   -1.20000
AFIX   0
C12   1    0.599844    1.006608    0.179131    11.00000    0.02266    0.01797 =
         0.02335   -0.00024   -0.00108   -0.00297
AFIX  43
H12   2    0.699652    1.102265    0.206593    11.00000   -1.20000
AFIX   0
C13   1    0.386373    0.936262    0.219713    11.00000    0.02175    0.01917 =
         0.01603    0.00006    0.00022    0.00309
AFIX  43
H13   2    0.342880    0.985591    0.275665    11.00000   -1.20000
AFIX   0
C14   1    0.301506    0.734567    0.104986    11.00000    0.01567    0.01618 =
         0.01611    0.00115   -0.00129    0.00087
AFIX  43
H14   2    0.196595    0.639685    0.078839    11.00000   -1.20000
HKLF 4
REM  sad in P-1
REM R1 =  0.0447 for   1862 Fo > 4sig(Fo)  and  0.0549 for all   2243 data
REM    191 parameters refined using      4 restraints
END
WGHT      0.0430      0.4746
REM Highest difference peak  0.664,  deepest hole -0.278,  1-sigma level  0.052
Q1    1   0.1562  0.7071  0.5862  11.00000  0.05    0.66
Q2    1   0.6349  0.8310  0.0854  11.00000  0.05    0.20
Q3    1   0.4923  0.7809  0.4435  11.00000  0.05    0.19
Q4    1   0.5410  0.7580  0.0215  11.00000  0.05    0.19
;
data_global
_journal_date_recd_electronic     2011-10-24
_journal_date_accepted     2011-10-31
_journal_name_full     'Acta Crystallographica, Section E'
_journal_year     2011
_journal_volume     67
_journal_issue     12
_journal_page_first     o3168
_journal_page_last     o3168
_journal_paper_category     QO
_journal_coeditor_code     PV2471
_publ_contact_author_name     'Hamid Khaledi'
_publ_contact_author_address
;
Department of Chemistry, University of Malaya, 50603 Kuala Lumpur, Malaysia
;
_publ_contact_author_email     'khaledi@siswa.um.edu.my'
_publ_contact_author_fax     '603-79674193'
_publ_contact_author_phone     '603-79674246'
_publ_section_title
;
4-Hydroxy-3-methoxybenzaldehyde--nicotinamide (1/1)
;
loop_
    _publ_author_name
    _publ_author_footnote
    _publ_author_address
    'How, Fiona N.-F.' .
;
Department of Biomedical Sciences, Kulliyah of Science, IIUM Kuantan,
Jalan Sultan Ahmad Shah, Bandar Indera Mahkota, 25200 Kuantan,
Pahang Darul Makmur
Malaysia
;
    'Amalina, M. S.' .
;
Department of Biomedical Sciences, Kulliyah of Science, IIUM Kuantan,
Jalan Sultan Ahmad Shah, Bandar Indera Mahkota, 25200 Kuantan,
Pahang Darul Makmur
Malaysia
;
    'Khaledi, Hamid' .
;
Department of Chemistry, University of Malaya, 50603 Kuala Lumpur,
Malaysia
;
    'Mohd Ali, Hapipah' .
;
Department of Chemistry, University of Malaya, 50603 Kuala Lumpur,
Malaysia
;
