# Supplementary material for: 4-Hy­droxy-3-meth­oxy­benzaldehyde–nicotinamide (1/1)
Source: Acta Crystallogr Sect E Struct Rep Online. 2011 Nov 5;67(Pt 12):o3168. doi: 10.1107/S1600536811045648 (PMC3238839; doi:10.1107/S1600536811045648)
Supplement: Supplementary file 2 [file e-67-o3168-Isup2.hkl]

# 
# h,k,l, Fc-squared, Fo-squared, sigma(Fo-squared) and status flag 
# 
data_I
_shelx_title ' sad in P-1' 
_shelx_refln_list_code          4 
_shelx_F_calc_maximum      171.93 
_exptl_crystal_F_000       288.00 
_reflns_d_resolution_high  0.8332 
 
loop_ 
 _symmetry_equiv_pos_as_xyz 
 'x, y, z' 
 '-x, -y, -z' 
 
_cell_length_a     4.8979 
_cell_length_b     8.5440 
_cell_length_c    15.4713 
_cell_angle_alpha  98.108 
_cell_angle_beta   92.810 
_cell_angle_gamma  94.784 
 
_shelx_F_squared_multiplier     1.000 
 
loop_ 
 _refln_index_h 
 _refln_index_k 
 _refln_index_l 
 _refln_F_squared_calc 
 _refln_F_squared_meas 
 _refln_F_squared_sigma 
 _refln_observed_status 
   1   0   0     6686.90     6149.37     81.46 o 
   2   0   0     1008.26      994.18     15.36 o 
   3   0   0        6.51        4.07      0.86 o 
   4   0   0      112.53      110.88      3.54 o 
   5   0   0       93.18       85.98      5.75 o 
  -5   1   0       41.17       46.82      5.20 o 
  -4   1   0      180.85      194.66      5.00 o 
  -3   1   0       78.42       78.89      2.63 o 
  -2   1   0      963.49      913.57     14.31 o 
  -1   1   0      134.49      130.05      2.57 o 
   0   1   0      515.44      499.15     10.40 o 
   1   1   0      103.30       99.69      2.22 o 
   2   1   0     1327.45     1247.40     19.31 o 
   3   1   0      217.26      235.56      5.41 o 
   4   1   0      149.46      148.13      6.85 o 
   5   1   0        4.60        2.19      1.92 o 
  -5   2   0        5.79        4.11      2.46 o 
  -4   2   0        0.40        0.65      0.70 o 
  -3   2   0      200.78      224.66      5.00 o 
  -2   2   0      157.39      155.69      3.70 o 
  -1   2   0      634.95      588.10      9.43 o 
   0   2   0     2861.44     2821.58     55.58 o 
   1   2   0       56.56       41.49      1.08 o 
   2   2   0     1193.42     1218.80     19.05 o 
   3   2   0       56.96       56.28      2.32 o 
   4   2   0      374.25      381.96     12.05 o 
   5   2   0       15.46       16.98      3.01 o 
  -5   3   0       92.34       84.88      6.30 o 
  -4   3   0        0.01       -0.96      1.23 o 
  -3   3   0      172.94      179.49      4.47 o 
  -2   3   0      116.23      112.51      6.02 o 
  -1   3   0       32.79       36.43      1.44 o 
   0   3   0      596.59      591.42     13.14 o 
   1   3   0       11.17        8.36      1.10 o 
   2   3   0       18.19       21.11      1.11 o 
   3   3   0       26.83       22.43      1.83 o 
   4   3   0      234.13      240.34      9.17 o 
  -4   4   0       28.42       27.36      3.56 o 
  -3   4   0      139.63      142.65      4.14 o 
  -2   4   0      133.38      128.97      3.29 o 
  -1   4   0       34.19       28.59      1.51 o 
   0   4   0       29.95       44.36      2.46 o 
   1   4   0      371.20      393.25      6.94 o 
   2   4   0       20.41       25.45      2.58 o 
   3   4   0       21.18       18.65      1.41 o 
   4   4   0       10.37        6.57      1.92 o 
  -4   5   0        6.65        7.39      1.92 o 
  -3   5   0       88.03       93.08      5.75 o 
  -2   5   0       30.27       25.11      2.19 o 
  -1   5   0      191.32      213.35      4.74 o 
   0   5   0      193.97      188.11      6.30 o 
   1   5   0        8.53        9.70      0.91 o 
   2   5   0       12.61       11.23      2.19 o 
   3   5   0       53.87       46.27      4.38 o 
   4   5   0        8.42       12.32      2.74 o 
  -4   6   0       18.82       12.32      2.19 o 
  -3   6   0      106.82      111.83      3.58 o 
  -2   6   0        0.01        0.00      0.77 o 
  -1   6   0       26.87       31.37      2.33 o 
   0   6   0        1.16        0.55      1.10 o 
   1   6   0       27.07       30.67      3.01 o 
   2   6   0       95.98      101.03      5.48 o 
   3   6   0       14.16       18.07      3.01 o 
   4   6   0        2.79        4.11      2.19 o 
  -4   7   0       14.25       11.50      2.46 o 
  -3   7   0        0.13       -1.10      1.10 o 
  -2   7   0       25.17       27.43      2.19 o 
  -1   7   0        5.65        4.56      1.11 o 
   0   7   0        0.76        1.92      1.37 o 
   1   7   0      231.69      226.16      8.21 o 
   2   7   0      230.36      202.89      8.21 o 
   3   7   0       16.07       25.74      3.56 o 
  -4   8   0       17.27       19.44      3.01 o 
  -3   8   0        1.66        0.00      1.64 o 
  -2   8   0        7.76        6.32      2.46 o 
  -1   8   0        0.75        0.40      1.05 o 
   0   8   0      171.77      179.07      7.39 o 
   1   8   0      338.83      343.35     11.23 o 
   2   8   0       38.45       33.68      4.11 o 
   3   8   0        2.42        2.74      1.64 o 
  -3   9   0       84.31       86.52      5.75 o 
  -2   9   0       55.49       64.07      5.48 o 
  -1   9   0        0.00       -1.23      1.23 o 
   0   9   0        2.50        4.36      1.44 o 
   1   9   0        4.69        2.74      1.92 o 
   2   9   0        2.80        1.64      1.92 o 
  -1  10   0       11.26       13.48      3.70 o 
   0  10   0        0.06        0.16      1.31 o 
   0 -10   1        7.36        4.20      1.78 o 
   1 -10   1        4.10        6.57      2.74 o 
  -2  -9   1        0.15       -0.55      1.64 o 
  -1  -9   1       13.19        9.86      2.74 o 
   0  -9   1        5.36        3.60      1.31 o 
   1  -9   1       48.76       49.42      3.27 o 
   2  -9   1       45.29       52.02      4.93 o 
   3  -9   1       14.09       15.88      3.29 o 
  -3  -8   1       39.24       40.52      4.93 o 
  -2  -8   1        5.03        8.76      2.46 o 
  -1  -8   1      362.86      367.18     11.77 o 
   0  -8   1      126.87      137.45      4.55 o 
   1  -8   1      145.91      152.50      4.72 o 
   2  -8   1      120.60      114.75      3.94 o 
   3  -8   1       85.09       80.23      5.20 o 
  -3  -7   1       39.70       39.15      4.38 o 
  -2  -7   1       19.41       14.24      2.74 o 
  -1  -7   1      340.64      334.59     10.68 o 
   0  -7   1       36.66       40.80      3.56 o 
   1  -7   1        0.31       -0.06      0.86 o 
   2  -7   1       16.90       15.42      1.64 o 
   3  -7   1        1.03        0.00      1.37 o 
   4  -7   1       38.66       31.49      3.56 o 
  -4  -6   1       23.62       27.11      3.83 o 
  -3  -6   1       13.73       12.60      2.46 o 
  -2  -6   1      587.50      592.24     16.15 o 
  -1  -6   1        0.07        0.12      0.66 o 
   0  -6   1      445.68      455.89     12.05 o 
   1  -6   1        5.03        7.28      1.16 o 
   2  -6   1       21.80       23.33      1.83 o 
   3  -6   1       10.10       11.77      1.44 o 
   4  -6   1      105.75      109.52      5.48 o 
  -4  -5   1      191.56      203.44      8.76 o 
  -3  -5   1      165.31      191.39      7.67 o 
  -2  -5   1       45.58       44.33      2.03 o 
  -1  -5   1      149.25      133.04      3.35 o 
   0  -5   1       69.03       65.44      3.29 o 
   1  -5   1      416.26      418.04      7.54 o 
   2  -5   1        0.01        0.00      0.58 o 
   3  -5   1        0.28       -0.68      0.77 o 
   4  -5   1        5.80        5.48      1.64 o 
  -4  -4   1      131.07      129.78      6.57 o 
  -3  -4   1      275.01      279.15      5.25 o 
  -2  -4   1       53.50       49.82      1.61 o 
  -1  -4   1      181.35      168.19      4.93 o 
   0  -4   1       48.54       60.24      2.74 o 
   1  -4   1       50.96       62.28      2.10 o 
   2  -4   1        1.96        2.05      0.58 o 
   3  -4   1      230.35      223.15      7.12 o 
   4  -4   1       14.73       21.08      2.46 o 
  -4  -3   1      225.44      209.51      4.79 o 
  -3  -3   1      359.96      374.40      6.47 o 
  -2  -3   1        1.67        0.46      0.47 o 
  -1  -3   1      267.28      267.17      5.02 o 
   0  -3   1      682.18      591.70     12.87 o 
   1  -3   1        0.68        1.42      0.46 o 
   2  -3   1      197.33      185.37      5.48 o 
   3  -3   1        0.57        0.47      0.66 o 
   4  -3   1        0.71        2.69      1.05 o 
  -5  -2   1       15.38       16.43      3.01 o 
  -4  -2   1        6.47        8.76      2.19 o 
  -3  -2   1      199.04      198.59      4.84 o 
  -2  -2   1      110.57      123.60      6.98 o 
  -1  -2   1        8.11       12.45      0.73 o 
   0  -2   1      116.12      113.90      3.29 o 
   1  -2   1       58.63       69.55      2.74 o 
   2  -2   1        7.26       11.90      1.05 o 
   3  -2   1       44.97       44.74      2.10 o 
   4  -2   1       30.65       26.52      2.17 o 
  -5  -1   1        2.86        3.01      1.92 o 
  -4  -1   1        3.21        2.19      1.64 o 
  -3  -1   1      502.04      540.22     14.79 o 
  -2  -1   1     1313.84     1248.23     19.40 o 
  -1  -1   1      417.43      387.94      6.38 o 
   0  -1   1      233.94      205.71      4.11 o 
   1  -1   1       32.40       35.52      1.25 o 
   2  -1   1        2.78        0.82      0.58 o 
   3  -1   1      689.03      677.26     11.69 o 
   4  -1   1      424.57      440.55      9.04 o 
   5  -1   1        0.00       -1.10      1.64 o 
  -5   0   1       67.02       83.24      5.75 o 
  -4   0   1       77.46       73.65      4.65 o 
  -3   0   1       14.87       15.20      1.31 o 
  -2   0   1        2.02        1.20      0.55 o 
  -1   0   1        6.14        4.50      0.46 o 
   1   0   1       22.35       19.56      0.73 o 
   2   0   1        1.54        3.95      0.55 o 
   3   0   1      242.15      240.47      7.80 o 
   4   0   1       17.18       22.89      1.97 o 
   5   0   1        2.21        2.19      1.92 o 
  -5   1   1       42.90       49.83      5.20 o 
  -4   1   1       41.88       36.48      2.07 o 
  -3   1   1        0.20       -0.09      0.49 o 
  -2   1   1        1.81        7.55      0.86 o 
  -1   1   1      342.25      301.94      5.06 o 
   0   1   1     1435.99     1385.29     16.62 o 
   1   1   1       63.44       79.80      1.83 o 
   2   1   1      405.25      419.66      7.44 o 
   3   1   1        4.80        4.23      1.92 o 
   4   1   1      350.57      358.41     11.77 o 
   5   1   1       63.82       65.71      5.20 o 
  -5   2   1        2.22        0.82      1.92 o 
  -4   2   1        5.20        9.13      1.31 o 
  -3   2   1      594.90      600.38     10.46 o 
  -2   2   1      560.38      568.97      9.54 o 
  -1   2   1      124.81      132.80      2.88 o 
   0   2   1      106.47      113.08      3.56 o 
   1   2   1        9.54        3.20      0.46 o 
   2   2   1      348.73      339.14      6.39 o 
   3   2   1       11.11       10.75      1.25 o 
   4   2   1      146.05      155.05      4.74 o 
   5   2   1       56.95       65.44      4.93 o 
  -5   3   1        0.05        0.00      1.64 o 
  -4   3   1       24.79       25.39      4.65 o 
  -3   3   1        1.39        0.27      1.10 o 
  -2   3   1       20.22       17.90      2.05 o 
  -1   3   1      292.20      292.39      4.37 o 
   0   3   1     1034.23      954.76     20.54 o 
   1   3   1       28.99       33.08      0.98 o 
   2   3   1      158.98      151.36      3.55 o 
   3   3   1       91.29       85.75      2.96 o 
   4   3   1      407.52      422.16      9.00 o 
  -5   4   1        0.41        3.56      2.19 o 
  -4   4   1      186.79      188.06      5.26 o 
  -3   4   1       60.54       62.15      2.63 o 
  -2   4   1       61.99       62.32      1.88 o 
  -1   4   1      209.46      213.32      4.45 o 
   0   4   1       69.87       59.42      3.01 o 
   1   4   1     1068.71     1098.79     24.37 o 
   2   4   1        2.00        0.78      0.59 o 
   3   4   1      398.05      376.21     11.50 o 
   4   4   1       36.01       41.07      4.38 o 
   5   4   1        0.22       -0.27      1.64 o 
  -4   5   1      149.57      135.76      4.40 o 
  -3   5   1       37.62       46.22      2.05 o 
  -2   5   1       34.35       42.35      3.70 o 
  -1   5   1       31.75       23.00      2.46 o 
   0   5   1        5.70        1.64      1.10 o 
   1   5   1      124.07      125.95      5.20 o 
   2   5   1      254.50      246.15      8.49 o 
   3   5   1        1.59        0.82      1.37 o 
   4   5   1        5.36        8.49      2.46 o 
  -4   6   1       53.36       55.04      4.38 o 
  -3   6   1      309.37      319.41      6.97 o 
  -2   6   1      171.08      164.78      4.35 o 
  -1   6   1      532.90      555.55     10.07 o 
   0   6   1      143.29      160.18      6.02 o 
   1   6   1      396.65      405.78     11.77 o 
   2   6   1      450.33      444.11     13.14 o 
   3   6   1        7.47       10.13      2.19 o 
   4   6   1       24.37       21.08      3.56 o 
  -4   7   1        1.31        0.00      1.37 o 
  -3   7   1        0.98        0.14      0.97 o 
  -2   7   1       66.88       63.69      2.88 o 
  -1   7   1      164.92      162.30      4.74 o 
   0   7   1       43.14       48.46      4.11 o 
   1   7   1        7.56        4.11      1.92 o 
   2   7   1        3.42        0.27      1.37 o 
   3   7   1        6.78        6.57      2.19 o 
  -3   8   1        0.51        1.37      1.64 o 
  -2   8   1        0.13        0.14      0.97 o 
  -1   8   1        0.02       -0.82      0.86 o 
   0   8   1        1.23        1.92      1.64 o 
   1   8   1        7.78       13.69      2.74 o 
   2   8   1        1.30        6.30      2.46 o 
   3   8   1       39.18       46.00      4.93 o 
  -3   9   1       20.95       17.52      3.29 o 
  -2   9   1       80.82       88.94      3.86 o 
  -1   9   1        1.03        2.86      1.31 o 
   0   9   1       41.90       37.51      4.11 o 
   1   9   1        7.75        7.39      2.19 o 
   2   9   1       15.60       13.42      3.29 o 
  -1  10   1       11.36       10.39      2.03 o 
   0  10   1       11.27       13.47      5.75 o 
   0 -10   2      192.17      219.15      6.66 o 
   1 -10   2      131.63      154.15      8.21 o 
  -2  -9   2       42.17       53.67      5.48 o 
  -1  -9   2       92.14       82.96      5.48 o 
   0  -9   2      204.37      184.80      5.57 o 
   1  -9   2        0.05        0.75      1.05 o 
   2  -9   2        0.87        0.00      1.64 o 
   3  -9   2       18.31       21.36      3.56 o 
  -3  -8   2        5.49        5.48      2.19 o 
  -2  -8   2        4.62        4.11      1.92 o 
  -1  -8   2      119.08      123.21      6.30 o 
   0  -8   2        5.94        8.06      3.83 o 
   1  -8   2       21.85       18.70      3.01 o 
   2  -8   2       40.23       36.96      4.11 o 
   3  -8   2        4.45        4.65      1.92 o 
   4  -8   2       49.50       55.04      5.20 o 
  -3  -7   2        3.84        3.83      2.19 o 
  -2  -7   2       50.14       52.30      4.65 o 
  -1  -7   2        6.90        9.58      2.19 o 
   0  -7   2       45.02       48.67      6.16 o 
   1  -7   2       68.87       71.94      2.88 o 
   2  -7   2      178.42      190.91      6.71 o 
   3  -7   2       11.28       13.69      2.46 o 
   4  -7   2        1.85        2.46      1.92 o 
  -4  -6   2       17.27       21.90      3.56 o 
  -3  -6   2       30.12       30.39      3.83 o 
  -2  -6   2       57.34       48.74      4.38 o 
  -1  -6   2        0.09       -0.27      0.58 o 
   0  -6   2      117.77      118.54      3.58 o 
   1  -6   2       26.38       24.35      1.77 o 
   2  -6   2        0.05       -0.08      0.66 o 
   3  -6   2      109.97       93.37      4.93 o 
   4  -6   2       25.37       32.04      3.56 o 
  -4  -5   2       27.19       24.64      3.56 o 
  -3  -5   2      135.05      146.49      6.57 o 
  -2  -5   2       46.37       40.08      2.07 o 
  -1  -5   2       51.59       52.55      2.10 o 
   0  -5   2      190.61      203.71      6.30 o 
   1  -5   2      242.67      240.56      4.99 o 
   2  -5   2       71.17       75.77      3.15 o 
   3  -5   2        0.03        0.88      0.86 o 
   4  -5   2       32.59       44.63      3.83 o 
   5  -5   2       39.12       42.99      4.11 o 
  -4  -4   2       71.82       69.74      4.38 o 
  -3  -4   2      772.61      757.22     11.40 o 
  -2  -4   2       51.15       51.85      1.77 o 
  -1  -4   2      370.57      400.20      7.26 o 
   0  -4   2      233.52      223.15      6.02 o 
   1  -4   2      215.50      226.74      4.40 o 
   2  -4   2      177.79      156.64      3.55 o 
   3  -4   2       10.73       13.14      1.92 o 
   4  -4   2        3.38        7.12      1.92 o 
   5  -4   2        0.14       -0.27      1.37 o 
  -5  -3   2       11.46        9.78      1.94 o 
  -4  -3   2        1.69        6.33      1.44 o 
  -3  -3   2       28.52       28.29      1.79 o 
  -2  -3   2      504.93      516.99      9.74 o 
  -1  -3   2      794.85      729.14     11.90 o 
   0  -3   2       13.12       14.04      1.05 o 
   1  -3   2      113.16      113.18      2.57 o 
   2  -3   2       44.90       48.46      2.74 o 
   3  -3   2       67.68       54.76      3.01 o 
   4  -3   2      104.19       93.64      4.65 o 
   5  -3   2       25.57       33.95      3.56 o 
  -5  -2   2       19.25       17.25      3.29 o 
  -4  -2   2      142.44      154.43      6.85 o 
  -3  -2   2       29.95       33.81      2.87 o 
  -2  -2   2       53.19       33.81      1.42 o 
  -1  -2   2      591.13      586.20      8.08 o 
   0  -2   2     8340.53     7877.20    107.83 o 
   1  -2   2    29559.22    26749.09    684.38 o 
   2  -2   2     1837.60     1888.17     38.06 o 
   3  -2   2      187.49      190.30      6.02 o 
   4  -2   2      105.02      107.06      4.65 o 
   5  -2   2       70.55       84.61      4.65 o 
  -5  -1   2        0.67        0.82      1.92 o 
  -4  -1   2        9.59        8.21      2.19 o 
  -3  -1   2       65.18       55.58      3.56 o 
  -2  -1   2        5.51        5.48      1.10 o 
  -1  -1   2      966.26      807.18     10.78 o 
   0  -1   2      138.75      129.51      3.29 o 
   1  -1   2      293.40      281.47      6.57 o 
   2  -1   2       89.24      100.21      3.56 o 
   3  -1   2      292.29      271.87      5.85 o 
   4  -1   2        3.16        3.83      1.37 o 
   5  -1   2       24.75       22.18      3.01 o 
  -5   0   2       33.02       30.94      4.38 o 
  -4   0   2       13.64       15.88      2.74 o 
  -3   0   2      138.92      162.64      6.57 o 
  -2   0   2      256.97      330.06      5.66 o 
  -1   0   2       89.74      109.52      3.56 o 
   0   0   2       22.64       15.61      0.82 o 
   1   0   2     1575.37     1521.02     21.30 o 
   2   0   2       17.15       27.52      1.32 o 
   3   0   2      479.60      493.70      9.12 o 
   4   0   2       20.10       22.29      2.03 o 
  -5   1   2       45.36       57.50      5.75 o 
  -4   1   2        9.02        8.93      1.20 o 
  -3   1   2       10.21       10.04      1.92 o 
  -2   1   2      129.74      123.51      3.83 o 
  -1   1   2        3.82        3.83      0.96 o 
   0   1   2      178.75      173.34      2.58 o 
   1   1   2        3.26        3.29      0.82 o 
   2   1   2        0.49       -0.16      0.40 o 
   3   1   2       16.90       22.40      1.64 o 
   4   1   2      135.82      130.06      6.30 o 
  -5   2   2       12.14       11.50      3.01 o 
  -4   2   2       19.34       18.18      3.01 o 
  -3   2   2      205.26      220.27      4.86 o 
  -2   2   2       78.16       96.36      2.48 o 
  -1   2   2       15.40       11.23      1.37 o 
   0   2   2       92.70      106.81      2.30 o 
   1   2   2       78.93       84.61      3.29 o 
   2   2   2      210.00      202.72      4.35 o 
   3   2   2       13.97        9.94      1.25 o 
   4   2   2       36.06       39.13      2.71 o 
  -5   3   2      180.28      170.58      8.76 o 
  -4   3   2       67.30       65.69      2.73 o 
  -3   3   2      171.36      186.46      4.46 o 
  -2   3   2      109.74      109.85      3.03 o 
  -1   3   2      553.01      489.82      8.51 o 
   0   3   2      281.49      266.41      7.12 o 
   1   3   2     1260.07     1230.76     26.29 o 
   2   3   2        3.63        6.57      1.37 o 
   3   3   2        0.09        0.55      0.77 o 
   4   3   2      168.81      160.72      7.12 o 
   5   3   2        9.31        8.49      2.46 o 
  -5   4   2       91.17       91.73      6.57 o 
  -4   4   2        3.39        1.82      1.37 o 
  -3   4   2        4.01        4.89      0.95 o 
  -2   4   2      361.84      373.79      5.92 o 
  -1   4   2      209.74      199.42     13.42 o 
   0   4   2      362.62      404.41     10.40 o 
   1   4   2       16.16       23.00      2.46 o 
   2   4   2        0.01        1.40      1.51 o 
   3   4   2      140.74      149.77      6.57 o 
   4   4   2        8.00       11.50      2.46 o 
   5   4   2       18.13       13.96      3.29 o 
  -5   5   2      132.71      135.53      8.21 o 
  -4   5   2       76.22       57.50      5.75 o 
  -3   5   2      112.55      113.56      3.01 o 
  -2   5   2       63.48       61.26      2.47 o 
  -1   5   2      119.72      105.96      4.65 o 
   0   5   2      102.69       95.28      4.38 o 
   1   5   2      112.41      117.46      5.20 o 
   2   5   2      241.75      206.45      7.67 o 
   3   5   2      500.03      487.65     14.51 o 
   4   5   2       16.10       22.45      3.56 o 
  -4   6   2      122.52      131.97      6.30 o 
  -3   6   2       17.28       14.60      1.64 o 
  -2   6   2        5.66        4.70      1.16 o 
  -1   6   2        6.48        4.38      1.64 o 
   0   6   2        0.50        0.27      1.10 o 
   1   6   2      143.01      130.33      5.75 o 
   2   6   2      706.12      707.79     18.62 o 
   3   6   2       33.50       22.45      3.29 o 
   4   6   2       21.45       26.56      4.11 o 
  -3   7   2       18.97       16.94      1.83 o 
  -2   7   2      120.34      118.50      4.11 o 
  -1   7   2       39.45       44.36      4.11 o 
   0   7   2       73.50       84.33      4.93 o 
   1   7   2        1.93        0.27      1.37 o 
   2   7   2        8.51        7.39      2.19 o 
   3   7   2        6.60        4.11      2.19 o 
  -3   8   2       36.76       35.26      2.74 o 
  -2   8   2        0.75        0.07      1.05 o 
  -1   8   2        3.43        3.71      1.25 o 
   0   8   2       15.94       21.36      3.29 o 
   1   8   2        2.13        4.11      1.92 o 
   2   8   2       54.14       52.84      5.20 o 
  -2   9   2       18.88       16.09      4.65 o 
  -1   9   2        5.86        2.60      2.60 o 
   0   9   2      139.81      151.42      7.39 o 
   1   9   2      220.24      208.91      9.04 o 
   0 -10   3      116.86      140.33      5.18 o 
   1 -10   3       14.52       16.98      3.56 o 
  -2  -9   3       21.51       23.55      3.56 o 
  -1  -9   3       30.95       21.60      2.41 o 
   0  -9   3      214.11      224.27      6.27 o 
   1  -9   3       55.73       60.79      5.48 o 
   2  -9   3        3.13        4.11      2.19 o 
   3  -9   3        0.45       -1.37      1.64 o 
  -3  -8   3       34.87       38.06      4.65 o 
  -2  -8   3        9.89       11.77      2.46 o 
  -1  -8   3      298.93      297.08     10.13 o 
   0  -8   3       10.72        7.59      1.44 o 
   1  -8   3       54.46       51.96      3.56 o 
   2  -8   3        0.89        2.46      1.64 o 
   3  -8   3        5.63        1.92      1.64 o 
   4  -8   3        2.44        5.20      2.19 o 
  -3  -7   3       64.13       64.62      5.75 o 
  -2  -7   3       64.31       67.08      4.65 o 
  -1  -7   3       20.95       26.56      3.01 o 
   0  -7   3        0.50        0.46      0.86 o 
   1  -7   3       39.63       40.71      2.23 o 
   2  -7   3       68.49       67.63      4.38 o 
   3  -7   3        3.42        3.29      1.64 o 
   4  -7   3        4.01        1.92      1.92 o 
  -4  -6   3       16.14        8.49      2.46 o 
  -3  -6   3      132.96      123.76      6.30 o 
  -2  -6   3       90.38       96.93      5.20 o 
  -1  -6   3       20.54       17.60      1.64 o 
   0  -6   3       26.26       19.47      2.46 o 
   1  -6   3        0.37        1.23      0.70 o 
   2  -6   3        2.10        1.61      0.86 o 
   3  -6   3        8.20       12.32      2.19 o 
   4  -6   3       16.78       12.87      2.46 o 
  -4  -5   3      111.02       99.67      6.02 o 
  -3  -5   3      126.68      119.47      3.38 o 
  -2  -5   3      320.86      317.81      6.66 o 
  -1  -5   3       51.00       44.73      2.03 o 
   0  -5   3      609.06      577.79      9.76 o 
   1  -5   3      595.32      562.72      9.43 o 
   2  -5   3        4.65        4.10      0.70 o 
   3  -5   3       12.41       10.13      1.92 o 
   4  -5   3        1.11        1.10      1.37 o 
   5  -5   3        9.12        4.38      2.19 o 
  -4  -4   3        2.96        1.78      2.05 o 
  -3  -4   3       99.83      114.34      3.20 o 
  -2  -4   3       41.97       33.63      1.65 o 
  -1  -4   3       92.20      112.17      5.48 o 
   0  -4   3      174.93      193.71      4.05 o 
   1  -4   3       36.95       36.43      1.64 o 
   2  -4   3       13.98       13.64      1.51 o 
   3  -4   3       51.40       50.65      3.29 o 
   4  -4   3        3.91        3.29      1.64 o 
   5  -4   3       36.34       37.51      3.83 o 
  -5  -3   3        1.32        3.30      1.64 o 
  -4  -3   3        0.57        1.64      1.11 o 
  -3  -3   3       74.11       65.03      3.58 o 
  -2  -3   3      254.94      295.29      5.14 o 
  -1  -3   3     2455.93     2427.19     36.11 o 
   0  -3   3       69.73       74.49      2.10 o 
   1  -3   3      856.11      855.94     12.65 o 
   2  -3   3       35.98       31.76      2.46 o 
   3  -3   3        0.39        1.10      1.10 o 
   4  -3   3      308.52      310.77      9.58 o 
   5  -3   3       88.78       88.71      4.93 o 
  -5  -2   3       64.90       71.32      3.94 o 
  -4  -2   3      104.25      100.49      5.48 o 
  -3  -2   3       12.45       14.33      1.64 o 
  -2  -2   3       36.81       61.12      1.88 o 
  -1  -2   3       11.27       10.99      0.83 o 
   0  -2   3      419.19      401.39      6.29 o 
   1  -2   3       69.18       71.19      3.01 o 
   2  -2   3      149.72      138.00      4.65 o 
   3  -2   3      140.97      149.22      5.48 o 
   4  -2   3       14.66        9.31      1.92 o 
   5  -2   3        4.72        5.20      1.92 o 
  -5  -1   3       30.62       30.12      4.11 o 
  -4  -1   3        0.43        0.55      1.37 o 
  -3  -1   3       81.77       69.00      4.11 o 
  -2  -1   3      100.69      109.52      4.65 o 
  -1  -1   3      866.48      762.60     13.24 o 
   0  -1   3      868.60      791.85     15.88 o 
   1  -1   3     6606.08     6569.66     89.44 o 
   2  -1   3      126.05      135.53      4.65 o 
   3  -1   3      173.80      190.84      6.30 o 
   4  -1   3       52.44       58.59      3.56 o 
   5  -1   3       61.05       71.19      4.38 o 
  -5   0   3       12.84       16.98      3.29 o 
  -4   0   3        8.10        3.83      1.64 o 
  -3   0   3      541.23      569.79     15.88 o 
  -1   0   3      538.74      459.83      8.49 o 
   0   0   3       19.91       13.14      1.10 o 
   1   0   3      625.17      620.08      9.29 o 
   2   0   3      416.26      389.20      6.68 o 
   3   0   3        1.85       -0.27      0.58 o 
   4   0   3       10.77       12.87      2.19 o 
  -5   1   3        1.67        1.10      1.92 o 
  -4   1   3       13.49        9.86      2.46 o 
  -3   1   3        6.00        3.83      0.96 o 
  -2   1   3      126.47      128.82      2.78 o 
  -1   1   3      566.34      517.77     12.87 o 
   0   1   3     1307.43     1285.64     16.29 o 
   1   1   3        9.45        4.35      0.68 o 
   2   1   3       28.43       32.17      1.55 o 
   3   1   3       31.79       32.04      1.94 o 
   4   1   3      295.50      304.20      9.58 o 
  -5   2   3       67.01       64.34      6.30 o 
  -4   2   3      137.39      122.94      6.57 o 
  -3   2   3      154.63      152.72      3.65 o 
  -2   2   3       36.13       35.66      1.44 o 
  -1   2   3       10.77        7.67      1.37 o 
   0   2   3        7.79       11.87      0.95 o 
   1   2   3      189.38      175.51      5.20 o 
   2   2   3      447.52      513.39     12.60 o 
   3   2   3       32.46       31.49      3.01 o 
   4   2   3      186.41      199.06      7.67 o 
  -5   3   3        0.01       -0.55      1.64 o 
  -4   3   3        2.49        3.56      1.92 o 
  -3   3   3      177.91      177.45      4.25 o 
  -2   3   3      486.87      508.27      8.88 o 
  -1   3   3       65.33       66.19      2.13 o 
   0   3   3        0.33        0.07      0.35 o 
   1   3   3      150.74      184.27      6.02 o 
   2   3   3       82.31       92.82      4.38 o 
   3   3   3       44.28       46.82      3.83 o 
   4   3   3       24.76       24.10      3.29 o 
   5   3   3        0.65       -0.82      1.64 o 
  -5   4   3       21.73       26.29      4.38 o 
  -4   4   3       12.76       14.79      3.01 o 
  -3   4   3       47.24       43.23      2.32 o 
  -2   4   3      537.19      538.69      7.98 o 
  -1   4   3      776.23      766.35     12.87 o 
   0   4   3      598.58      702.86     16.70 o 
   1   4   3       30.37       47.92      3.01 o 
   2   4   3      233.33      238.76      7.94 o 
   3   4   3      487.81      486.83     13.96 o 
   4   4   3        9.76        3.29      1.92 o 
  -5   5   3       69.24       70.37      6.85 o 
  -4   5   3        1.53        0.00      1.64 o 
  -3   5   3       62.27       65.26      2.56 o 
  -2   5   3       17.50       17.82      1.75 o 
  -1   5   3      229.66      228.93      5.22 o 
   0   5   3      209.19      201.52      6.85 o 
   1   5   3      147.88      148.68      6.02 o 
   2   5   3        3.81        3.01      1.37 o 
   3   5   3       17.89       19.99      3.01 o 
   4   5   3        0.54       -0.27      1.64 o 
  -4   6   3       10.79        8.94      2.87 o 
  -3   6   3        1.42        1.63      0.89 o 
  -2   6   3        1.05        2.51      1.05 o 
  -1   6   3        9.96        8.21      1.92 o 
   0   6   3       15.14       13.14      2.19 o 
   1   6   3      104.43      101.03      5.20 o 
   2   6   3       22.23       23.82      3.29 o 
   3   6   3       10.91       14.24      3.01 o 
   4   6   3       27.86       32.58      4.38 o 
  -3   7   3       22.10       23.52      2.22 o 
  -2   7   3       17.18       18.63      1.94 o 
  -1   7   3      105.28      101.86      5.20 o 
   0   7   3       45.87       41.34      4.11 o 
   1   7   3       78.99       75.84      4.93 o 
   2   7   3        8.87       12.32      2.74 o 
   3   7   3       44.38       49.29      5.20 o 
  -3   8   3      160.94      180.24      5.42 o 
  -2   8   3       68.90       72.90      3.66 o 
  -1   8   3      146.30      150.87      6.85 o 
   0   8   3       52.02       58.05      5.20 o 
   1   8   3       41.76       40.52      4.38 o 
   2   8   3        3.14        3.01      1.92 o 
  -2   9   3       71.20       74.39     10.27 o 
  -1   9   3        4.77        2.45      1.44 o 
   0   9   3        6.56       10.13      2.74 o 
   1   9   3       21.05       11.50      3.01 o 
   0 -10   4       56.88       62.98      6.02 o 
   1 -10   4        0.38        0.82      2.19 o 
  -2  -9   4        5.74        4.79      1.55 o 
  -1  -9   4       30.43       36.99      3.56 o 
   0  -9   4        8.35        6.15      1.64 o 
   1  -9   4       43.15       53.39      5.20 o 
   2  -9   4       34.88       27.11      3.83 o 
   3  -9   4       64.84       57.77      5.48 o 
  -3  -8   4       40.55       47.09      5.20 o 
  -2  -8   4        7.31        9.31      2.46 o 
  -1  -8   4       12.44        9.35      2.60 o 
   0  -8   4        1.60        1.57      1.23 o 
   1  -8   4        4.65        1.64      1.64 o 
   2  -8   4        2.79        1.64      1.64 o 
   3  -8   4        3.46        5.75      2.19 o 
  -3  -7   4        1.58        3.29      1.92 o 
  -2  -7   4       97.32       91.18      5.20 o 
  -1  -7   4      118.21      124.19      3.52 o 
   0  -7   4        1.47        0.40      0.86 o 
   1  -7   4      157.42      160.95      4.79 o 
   2  -7   4       32.82       33.95      3.83 o 
   3  -7   4        1.67        0.82      1.37 o 
   4  -7   4        0.02        0.00      1.64 o 
  -4  -6   4        0.06        2.74      1.92 o 
  -3  -6   4      151.38      136.63      6.85 o 
  -2  -6   4      478.46      480.09      9.48 o 
  -1  -6   4       98.93      104.52      4.11 o 
   0  -6   4       14.97       22.34      2.60 o 
   1  -6   4        3.42        5.97      2.05 o 
   2  -6   4       30.75       31.21      3.29 o 
   3  -6   4        9.84       11.50      2.19 o 
   4  -6   4       25.94       21.08      3.01 o 
  -3  -5   4       24.68       19.81      1.91 o 
  -2  -5   4        6.46        6.57      1.16 o 
  -1  -5   4      157.96      163.88      4.16 o 
   0  -5   4      489.85      486.74      8.60 o 
   1  -5   4       43.67       45.49      3.29 o 
   2  -5   4       27.74       30.52      1.44 o 
   3  -5   4        1.02        1.64      1.37 o 
   4  -5   4        0.02        1.10      1.37 o 
   5  -5   4        5.84        4.65      2.19 o 
  -4  -4   4       18.54       15.58      2.03 o 
  -3  -4   4       23.94       26.16      1.76 o 
  -2  -4   4       80.62       84.56      4.38 o 
  -1  -4   4        0.87       -0.58      0.58 o 
   0  -4   4        1.93        0.00      0.46 o 
   1  -4   4     1398.58     1411.38     20.50 o 
   2  -4   4     4856.32     4858.24     67.08 o 
   3  -4   4      735.70      707.24     17.25 o 
   4  -4   4      171.38      177.43      7.12 o 
   5  -4   4       99.66      100.76      5.48 o 
  -5  -3   4       38.06       31.38     10.68 o 
  -4  -3   4       36.63       43.60      3.16 o 
  -3  -3   4       57.04       59.41      2.88 o 
  -2  -3   4       92.44      101.39      2.62 o 
  -1  -3   4        0.16        2.14      0.51 o 
   0  -3   4      624.49      577.39      9.09 o 
   1  -3   4        0.04        0.27      0.26 o 
   2  -3   4      559.19      549.43      8.61 o 
   3  -3   4       46.38       44.36      3.56 o 
   4  -3   4        1.23        0.82      1.37 o 
   5  -3   4       10.82       11.50      2.46 o 
  -5  -2   4        0.05        0.82      2.05 o 
  -4  -2   4       20.07       21.64      2.32 o 
  -3  -2   4      242.12      254.28      7.12 o 
  -2  -2   4      140.76      186.33      4.83 o 
  -1  -2   4      259.90      311.43      4.79 o 
   0  -2   4      371.27      337.60      7.94 o 
   1  -2   4       81.55       65.71      3.01 o 
   2  -2   4       85.82       83.24      3.56 o 
   3  -2   4       16.48       18.62      2.19 o 
   4  -2   4      414.10      403.04     11.50 o 
   5  -2   4      125.06      135.81      6.30 o 
  -5  -1   4      147.41      146.49      7.94 o 
  -4  -1   4       10.36       14.51      2.74 o 
  -3  -1   4       29.08       22.73      2.74 o 
  -2  -1   4       98.92      132.21      5.20 o 
  -1  -1   4      639.46      610.49      8.25 o 
   0  -1   4        2.04        1.92      0.55 o 
   1  -1   4     1228.82     1177.55     16.74 o 
   2  -1   4        0.00        0.05      0.46 o 
   3  -1   4        8.63        7.12      1.64 o 
   4  -1   4      145.21      143.20      6.02 o 
   5  -1   4       44.98       39.15      3.83 o 
  -5   0   4       15.11       12.05      3.01 o 
  -4   0   4       70.83       69.00      4.65 o 
  -3   0   4      216.38      209.46      7.94 o 
  -2   0   4      295.31      345.00     10.13 o 
  -1   0   4      194.72      180.09      4.25 o 
   0   0   4      192.89      190.63      5.75 o 
   1   0   4       45.92       52.54      1.64 o 
   2   0   4        6.60        8.44      0.86 o 
   3   0   4      295.09      290.02      5.88 o 
   4   0   4       14.75       20.81      2.74 o 
   5   0   4      110.44      116.37      6.02 o 
  -5   1   4      692.92      688.90     21.36 o 
  -4   1   4      156.24      142.38      7.12 o 
  -3   1   4      446.40      423.96      7.39 o 
  -2   1   4       97.60       96.25      3.29 o 
  -1   1   4      453.01      423.03     10.95 o 
   0   1   4     1991.91     1955.55     28.97 o 
   1   1   4     1194.80     1138.40     16.75 o 
   2   1   4      949.01      948.85     14.62 o 
   3   1   4       17.26       14.90      1.78 o 
   4   1   4       31.55       30.94      3.29 o 
  -5   2   4      562.20      584.58     19.17 o 
  -4   2   4       27.26       25.74      3.56 o 
  -3   2   4        2.23        2.34      0.82 o 
  -2   2   4        2.77        1.75      0.49 o 
  -1   2   4     2291.49     2342.14     51.75 o 
   0   2   4      196.11      179.78      3.04 o 
   1   2   4     1169.19     1231.31     26.01 o 
   2   2   4        3.92        2.19      1.10 o 
   3   2   4        4.09        4.38      1.37 o 
   4   2   4       96.70       99.94      5.20 o 
   5   2   4       24.78       24.37      3.56 o 
  -5   3   4      111.94      102.68      6.85 o 
  -4   3   4      179.45      170.31      8.21 o 
  -3   3   4      490.46      493.88      8.94 o 
  -2   3   4      119.45      136.62      5.75 o 
  -1   3   4      260.78      264.77      7.67 o 
   0   3   4      679.35      662.96      9.05 o 
   1   3   4        1.22        2.74      1.10 o 
   2   3   4      375.12      374.84     10.40 o 
   3   3   4      279.07      259.02      8.76 o 
   4   3   4      378.53      383.33     12.05 o 
   5   3   4        3.66        2.74      1.92 o 
  -5   4   4       37.85       47.37      5.48 o 
  -4   4   4       31.16       43.26      4.93 o 
  -3   4   4      294.12      292.55      6.31 o 
  -2   4   4        0.51        0.32      0.51 o 
  -1   4   4        3.24        6.35      0.97 o 
   0   4   4       14.34       18.81      1.31 o 
   1   4   4       66.51       73.38      3.83 o 
   2   4   4      296.27      293.52      9.31 o 
   3   4   4      688.95      710.80     18.62 o 
   4   4   4        6.97        6.85      2.19 o 
  -5   5   4       14.88       16.98      3.83 o 
  -4   5   4       76.92       81.87      5.75 o 
  -3   5   4       87.91       85.04      2.65 o 
  -2   5   4       90.42      102.50      4.09 o 
  -1   5   4      123.81      115.41      3.47 o 
   0   5   4       39.65       42.97      2.19 o 
   1   5   4      204.36      212.47      7.67 o 
   2   5   4       58.57       49.83      4.38 o 
   3   5   4       24.82       29.57      3.56 o 
   4   5   4        0.00        2.46      1.92 o 
  -4   6   4        3.99        4.93      1.55 o 
  -3   6   4       18.74       13.75      1.47 o 
  -2   6   4       11.06       10.77      1.26 o 
  -1   6   4        0.01        1.37      1.37 o 
   0   6   4       11.91       15.88      2.46 o 
   1   6   4       55.47       58.32      4.11 o 
   2   6   4        0.75        1.64      1.37 o 
   3   6   4       92.49       89.53      5.75 o 
   4   6   4        5.06       10.95      3.01 o 
  -4   7   4        6.11        7.67      2.46 o 
  -3   7   4        4.45        8.28      3.56 o 
  -2   7   4       14.59       13.25      1.78 o 
  -1   7   4       43.81       42.71      4.11 o 
   0   7   4        5.73        4.38      1.92 o 
   1   7   4      277.52      273.53      9.86 o 
   2   7   4      240.66      217.13      9.04 o 
   3   7   4       43.85       39.43      4.65 o 
  -3   8   4        3.57        3.17      2.74 o 
  -2   8   4      144.38      146.67      5.20 o 
  -1   8   4      238.92      253.00      9.58 o 
   0   8   4       19.97       15.61      3.01 o 
   1   8   4        1.12       -0.27      1.37 o 
   2   8   4        2.03        4.93      2.19 o 
  -2   9   4       34.44       39.19      3.10 o 
  -1   9   4        0.81        4.38      1.92 o 
   0   9   4       25.22       26.29      3.83 o 
   1   9   4        3.85        0.82      1.92 o 
   0 -10   5      155.85      159.08      8.21 o 
   1 -10   5       50.05       43.54      4.93 o 
  -2  -9   5       19.05       19.76      3.29 o 
  -1  -9   5       21.78       21.89      2.41 o 
   0  -9   5        4.66        5.20      2.19 o 
   1  -9   5        0.11        1.64      1.64 o 
   2  -9   5        3.84        3.56      2.19 o 
   3  -9   5       49.75       49.56      5.20 o 
  -3  -8   5       14.14       10.13      2.74 o 
  -2  -8   5       27.13       23.96      3.70 o 
  -1  -8   5       53.94       45.43      3.70 o 
   0  -8   5        3.06        3.56      1.64 o 
   1  -8   5       45.71       50.93      4.65 o 
   2  -8   5       11.15       11.77      2.46 o 
   3  -8   5       23.47       29.84      3.83 o 
  -3  -7   5       46.78       38.88      4.38 o 
  -2  -7   5       61.97       55.31      4.65 o 
  -1  -7   5      273.30      277.23      5.32 o 
   0  -7   5        0.02        0.70      0.86 o 
   1  -7   5      337.20      334.04     10.68 o 
   2  -7   5       97.97      110.62      5.75 o 
   3  -7   5        5.89       10.68      2.46 o 
   4  -7   5        0.50       -0.82      1.64 o 
  -3  -6   5        8.48        7.39      2.19 o 
  -2  -6   5       36.84       41.70      3.83 o 
  -1  -6   5       25.07       24.65      2.00 o 
   0  -6   5      116.97      125.94      6.85 o 
   1  -6   5        0.70        1.10      0.70 o 
   2  -6   5       32.06       32.58      3.56 o 
   3  -6   5        6.22        7.67      1.92 o 
   4  -6   5        0.34        1.37      1.64 o 
  -3  -5   5       16.91       20.21      2.03 o 
  -2  -5   5      323.02      305.59      6.98 o 
  -1  -5   5      207.81      216.96      4.10 o 
   0  -5   5      839.42      848.02     13.45 o 
   1  -5   5       15.40       14.16      1.11 o 
   2  -5   5      149.95      158.53      6.30 o 
   3  -5   5        2.41        1.10      1.37 o 
   4  -5   5        4.80        4.38      1.92 o 
   5  -5   5       28.97       32.04      3.83 o 
  -4  -4   5      116.64      124.38      4.83 o 
  -3  -4   5        5.15        2.51      1.16 o 
  -2  -4   5        7.20        7.44      1.78 o 
  -1  -4   5      101.50      126.23      2.78 o 
   0  -4   5       11.70       13.32      1.92 o 
   1  -4   5        7.76        8.71      1.51 o 
   2  -4   5      127.00      131.15      5.48 o 
   3  -4   5        0.46       -0.27      1.10 o 
   4  -4   5       15.32       18.07      2.74 o 
   5  -4   5        7.68        6.02      2.19 o 
  -5  -3   5       24.60       23.51      6.02 o 
  -4  -3   5       11.30       10.37      2.60 o 
  -3  -3   5        3.54        4.65      1.92 o 
  -2  -3   5      295.43      267.39      6.47 o 
  -1  -3   5       12.13        8.89      0.83 o 
   0  -3   5      829.22      788.29     17.25 o 
   1  -3   5     1079.62     1120.69     23.82 o 
   2  -3   5     2863.74     2912.76     58.32 o 
   3  -3   5      152.10      168.94      6.30 o 
   4  -3   5        0.47        0.82      1.10 o 
   5  -3   5        0.06       -0.82      1.37 o 
  -5  -2   5        3.82        2.34      1.64 o 
  -4  -2   5       93.84      106.62      4.44 o 
  -3  -2   5       22.30       29.58      2.37 o 
  -2  -2   5     1166.82     1146.57     20.26 o 
  -1  -2   5     1417.83     1365.66     20.54 o 
   0  -2   5      916.53      872.62     18.35 o 
   1  -2   5       22.60       25.74      2.19 o 
   2  -2   5      672.55      677.67     15.88 o 
   3  -2   5       49.83       41.89      3.56 o 
   4  -2   5        3.96        1.64      1.37 o 
   5  -2   5        3.13        3.29      1.92 o 
  -5  -1   5       36.45       30.97      3.27 o 
  -4  -1   5        3.03        4.16      1.37 o 
  -3  -1   5       44.50       42.28      2.90 o 
  -2  -1   5      219.14      196.65      4.02 o 
  -1  -1   5        8.23       14.66      0.87 o 
   0  -1   5     1818.19     1766.33     34.77 o 
   1  -1   5      108.12      103.31      2.23 o 
   2  -1   5       13.77       23.55      1.16 o 
   3  -1   5        1.55        1.64      1.10 o 
   4  -1   5       78.96       89.26      4.93 o 
   5  -1   5      127.63      144.02      6.85 o 
  -5   0   5      160.15      170.58      8.76 o 
  -4   0   5      389.50      391.00     13.42 o 
  -3   0   5      172.49      154.97      6.85 o 
  -2   0   5       86.08       93.17      3.27 o 
  -1   0   5      193.23      204.18      3.24 o 
   0   0   5       27.17       36.30      1.44 o 
   1   0   5        2.13        0.05      0.46 o 
   2   0   5        4.80        6.65      0.86 o 
   3   0   5      301.56      311.83      9.31 o 
   4   0   5       59.52       58.25      2.61 o 
   5   0   5      200.71      207.27      8.49 o 
  -5   1   5        4.50        2.46      1.92 o 
  -4   1   5       11.09       16.43      3.01 o 
  -3   1   5       33.36       29.30      3.29 o 
  -2   1   5      900.14      930.67     23.00 o 
  -1   1   5     1000.71      917.33    117.46 o 
   0   1   5        0.00        0.41      0.58 o 
   1   1   5      313.86      320.35      8.21 o 
   2   1   5      153.04      181.45      4.16 o 
   3   1   5        0.63        0.91      0.86 o 
   4   1   5       64.53       62.43      4.11 o 
  -5   2   5       12.34       17.80      3.83 o 
  -4   2   5       17.89       14.24      3.01 o 
  -3   2   5       51.89       62.19      1.93 o 
  -2   2   5        0.00       -0.11      0.82 o 
  -1   2   5     1475.53     1497.83     25.20 o 
   0   2   5      589.18      618.14      8.62 o 
   1   2   5      115.96      154.43      5.20 o 
   2   2   5      156.15      187.28      6.30 o 
   3   2   5      185.54      206.72      7.12 o 
   4   2   5      397.91      386.62     11.77 o 
   5   2   5        9.84       11.77      2.74 o 
  -5   3   5      155.61      160.45      8.76 o 
  -4   3   5       80.86       92.27      6.02 o 
  -3   3   5      161.03      160.78      3.90 o 
  -2   3   5       40.83       42.29      1.92 o 
  -1   3   5       46.73       53.86      2.22 o 
   0   3   5      164.56      189.36      3.36 o 
   1   3   5      559.00      599.62      9.94 o 
   2   3   5      209.55      231.09      7.67 o 
   3   3   5       32.22       42.71      3.83 o 
   4   3   5        9.67       13.14      2.74 o 
   5   3   5        1.53        2.19      1.92 o 
  -5   4   5       79.56       82.96      6.57 o 
  -4   4   5      142.56      147.31      7.67 o 
  -3   4   5       32.05       28.74      3.70 o 
  -2   4   5       16.53       16.48      1.24 o 
  -1   4   5       53.20       49.76      2.46 o 
   0   4   5        0.30        2.87      0.59 o 
   1   4   5      243.87      240.40      7.94 o 
   2   4   5       86.30       88.71      4.65 o 
   3   4   5       52.37       62.15      4.93 o 
   4   4   5       64.76       66.54      5.48 o 
  -5   5   5       13.11        8.21      3.01 o 
  -4   5   5       61.36       61.33      6.02 o 
  -3   5   5        1.28        2.03      0.82 o 
  -2   5   5       69.00       68.67      3.17 o 
  -1   5   5       30.32       32.94      2.10 o 
   0   5   5       12.37        8.76      1.92 o 
   1   5   5       75.46       75.57      4.38 o 
   2   5   5       67.51       47.64      4.11 o 
   3   5   5       69.57       64.07      5.48 o 
   4   5   5       34.66       31.76      4.11 o 
  -4   6   5        0.18        0.82      1.36 o 
  -3   6   5       35.44       37.21      2.21 o 
  -2   6   5       93.19      105.03      3.04 o 
  -1   6   5      195.33      198.24      5.11 o 
   0   6   5      344.60      327.47     10.68 o 
   1   6   5       33.94       39.43      4.11 o 
   2   6   5       31.70       31.49      3.83 o 
   3   6   5        4.67        7.12      2.46 o 
  -4   7   5      288.89      311.58      9.04 o 
  -3   7   5      477.12      486.05      8.49 o 
  -2   7   5        2.90        4.24      1.36 o 
  -1   7   5      108.63      101.31      5.48 o 
   0   7   5        2.76        1.37      1.64 o 
   1   7   5        9.41       10.40      2.46 o 
   2   7   5       10.55        5.48      2.19 o 
   3   7   5       20.64       28.48      4.11 o 
  -3   8   5       75.20       66.54      5.75 o 
  -2   8   5       18.70       22.69      2.41 o 
  -1   8   5       14.69       22.73      3.29 o 
   0   8   5        0.27        0.55      1.37 o 
   1   8   5        7.79        5.48      1.92 o 
   2   8   5        1.81       -0.82      1.64 o 
  -2   9   5       78.60       72.85      4.26 o 
  -1   9   5      289.64      286.13     10.95 o 
   0   9   5       12.09        8.21      2.46 o 
   0 -10   6        0.98        0.00      2.19 o 
   1 -10   6        0.31        2.46      2.19 o 
  -2  -9   6        0.47        0.55      1.36 o 
  -1  -9   6       87.47       83.81      4.01 o 
   0  -9   6       49.76       49.01      5.20 o 
   1  -9   6        7.88        6.02      2.19 o 
   2  -9   6       38.01       38.61      4.65 o 
  -3  -8   6        1.94        0.60      1.44 o 
  -2  -8   6       67.01       66.83      9.45 o 
  -1  -8   6      271.37      285.99      7.39 o 
   0  -8   6      118.54      125.34      4.13 o 
   1  -8   6       21.89       23.55      3.29 o 
   2  -8   6        2.86        1.92      1.64 o 
   3  -8   6       23.39       19.71      3.29 o 
  -3  -7   6        0.45        0.55      1.64 o 
  -2  -7   6       94.03       92.21      3.77 o 
  -1  -7   6        2.53        5.00      0.99 o 
   0  -7   6      110.58      113.20      6.30 o 
   1  -7   6      264.62      277.91      9.58 o 
   2  -7   6        0.49        1.10      1.37 o 
   3  -7   6       14.46       13.42      2.74 o 
   4  -7   6        3.84        0.27      1.64 o 
  -3  -6   6       71.13       63.08      3.42 o 
  -2  -6   6       19.84       19.79      1.56 o 
  -1  -6   6       16.91       14.13      1.36 o 
   0  -6   6      110.56      113.86      3.83 o 
   1  -6   6        0.95        1.23      0.70 o 
   2  -6   6      116.84      115.00      5.48 o 
   3  -6   6     1271.85     1217.89     28.48 o 
   4  -6   6      159.33      138.55      6.85 o 
  -4  -5   6      120.05      112.34      4.72 o 
  -3  -5   6       41.01       46.00      4.11 o 
  -2  -5   6      262.75      279.37      5.09 o 
  -1  -5   6       68.01       60.86      2.47 o 
   0  -5   6       22.85       21.58      1.57 o 
   1  -5   6      402.12      412.07      7.24 o 
   2  -5   6       51.78       48.19      3.83 o 
   3  -5   6      289.45      281.47      9.58 o 
   4  -5   6        0.48       -0.55      1.37 o 
   5  -5   6        0.84        2.46      1.92 o 
  -5  -4   6        1.35        5.07      1.91 o 
  -4  -4   6        7.85        6.42      1.78 o 
  -3  -4   6       92.23       79.95      4.93 o 
  -2  -4   6      143.77      155.96      4.01 o 
  -1  -4   6       37.92       59.84      2.04 o 
   0  -4   6      809.86      875.05     13.45 o 
   1  -4   6      128.25      120.48      4.65 o 
   2  -4   6      193.04      185.64      6.85 o 
   3  -4   6       56.16       55.04      3.83 o 
   4  -4   6        1.03        0.55      1.37 o 
   5  -4   6      347.99      322.00     11.23 o 
  -5  -3   6       49.67       50.20      4.05 o 
  -4  -3   6       37.51       31.42      5.89 o 
  -3  -3   6      139.26      158.04      9.17 o 
  -2  -3   6        0.38        0.46      0.61 o 
  -1  -3   6        5.49        9.11      2.33 o 
   0  -3   6      485.66      475.33     11.23 o 
   1  -3   6      246.11      263.40      7.67 o 
   2  -3   6      313.19      305.29      9.04 o 
   3  -3   6        8.10        7.67      1.64 o 
   4  -3   6       30.30       27.38      3.29 o 
   5  -3   6       66.05       69.55      4.93 o 
  -5  -2   6       14.35       17.99      2.57 o 
  -4  -2   6       41.93       29.50      3.15 o 
  -3  -2   6        0.82        1.37      1.11 o 
  -2  -2   6      235.89      251.81      4.34 o 
  -1  -2   6        3.22        5.88      0.82 o 
   0  -2   6        9.13        3.83      0.82 o 
   1  -2   6       36.87       37.34      2.46 o 
   2  -2   6      143.92      139.09      5.20 o 
   3  -2   6        3.87        4.38      1.37 o 
   4  -2   6      157.14      156.34      6.57 o 
   5  -2   6        5.39        5.20      2.19 o 
  -5  -1   6       84.50       96.89      5.75 o 
  -4  -1   6      665.81      627.00     13.82 o 
  -3  -1   6       34.90       30.14      2.49 o 
  -2  -1   6      203.63      163.35      4.72 o 
  -1  -1   6      133.71      136.79      2.62 o 
   0  -1   6      787.38      770.22     16.15 o 
   1  -1   6      242.88      231.59      4.21 o 
   2  -1   6      406.30      388.05      6.70 o 
   3  -1   6      143.82      157.22      4.93 o 
   4  -1   6        6.08        7.39      1.92 o 
   5  -1   6       18.45       20.54      3.29 o 
  -5   0   6       87.32      103.39      5.11 o 
  -4   0   6      569.29      572.29     12.93 o 
  -3   0   6      145.97      127.49      4.63 o 
  -2   0   6       17.59       18.13      1.71 o 
  -1   0   6      229.24      238.92      4.09 o 
   0   0   6     1655.18     1683.72     25.11 o 
   1   0   6        0.52        1.37      0.82 o 
   2   0   6      239.54      269.97      5.30 o 
   3   0   6       12.86       13.08      1.25 o 
   4   0   6       13.46       17.65      3.70 o 
   5   0   6        0.29       -1.10      1.64 o 
  -5   1   6       99.44      104.05      6.85 o 
  -4   1   6       40.31       30.39      3.83 o 
  -3   1   6       19.74       19.44      3.01 o 
  -2   1   6      583.12      609.47     12.07 o 
  -1   1   6      287.58      336.63      8.49 o 
   0   1   6       66.35       86.40      3.56 o 
   1   1   6      119.67      113.21      3.00 o 
   2   1   6       45.22       42.11      1.91 o 
   3   1   6      142.65      159.51      4.25 o 
   4   1   6       53.85       51.75      3.56 o 
  -5   2   6       10.82       10.13      3.01 o 
  -4   2   6        1.33        0.82      1.37 o 
  -3   2   6       35.07       43.81      4.38 o 
  -2   2   6      318.80      336.05      6.03 o 
  -1   2   6      134.49      176.64      4.44 o 
   0   2   6        7.24        2.46      0.77 o 
   1   2   6       26.59       33.95      2.74 o 
   2   2   6        0.71        0.82      0.82 o 
   3   2   6      204.84      246.70      8.21 o 
   4   2   6      289.23      293.52      9.86 o 
   5   2   6       32.48       31.21      4.11 o 
  -5   3   6        0.68        4.11      2.46 o 
  -4   3   6       50.68       48.19      5.20 o 
  -3   3   6       48.75       57.50      4.11 o 
  -2   3   6       95.10       92.27      4.65 o 
  -1   3   6      251.61      295.46      5.20 o 
   0   3   6       43.98       48.70      1.91 o 
   1   3   6      150.20      168.19      6.85 o 
   2   3   6      142.07      152.78      6.02 o 
   3   3   6       27.09       35.05      3.56 o 
   4   3   6       92.19      112.53      6.02 o 
  -5   4   6      140.13      124.86      7.94 o 
  -4   4   6      348.22      348.83     13.14 o 
  -3   4   6       45.47       49.01      4.65 o 
  -2   4   6        0.01       -0.66      0.66 o 
  -1   4   6       53.83       63.75      2.09 o 
   0   4   6       11.38        6.75      0.91 o 
   1   4   6      120.27      126.77      5.48 o 
   2   4   6        2.91        1.92      1.37 o 
   3   4   6       12.12       15.88      2.74 o 
   4   4   6       28.51       23.00      3.56 o 
  -4   5   6       25.26       21.63      3.56 o 
  -3   5   6        0.08        0.60      1.05 o 
  -2   5   6       37.41       36.47      3.29 o 
  -1   5   6      123.28      116.53      2.93 o 
   0   5   6        2.69        1.64      1.64 o 
   1   5   6       36.15       36.42      3.56 o 
   2   5   6      187.45      167.30      7.12 o 
   3   5   6      254.72      215.49      8.76 o 
   4   5   6       25.39       21.63      3.56 o 
  -4   6   6       16.33       18.58      2.49 o 
  -3   6   6        2.35        2.13      1.25 o 
  -2   6   6       34.23       39.95      2.64 o 
  -1   6   6      230.76      232.74      8.76 o 
   0   6   6      367.08      349.38     11.23 o 
   1   6   6        0.30        0.82      1.37 o 
   2   6   6        0.01       -1.37      1.37 o 
   3   6   6       12.94       10.68      2.74 o 
  -3   7   6      225.19      238.31      8.21 o 
  -2   7   6      340.58      356.99      8.12 o 
  -1   7   6       27.97       28.48      3.83 o 
   0   7   6       13.33       18.35      3.01 o 
   1   7   6        6.86       10.40      2.46 o 
   2   7   6       34.84       36.96      4.38 o 
  -3   8   6      139.11      141.28      7.39 o 
  -2   8   6       31.20       33.01      2.90 o 
  -1   8   6        7.24        6.85      2.46 o 
   0   8   6       79.15       82.42      5.48 o 
   1   8   6        0.41        3.01      1.92 o 
   2   8   6        0.94        2.19      1.92 o 
  -1   9   6       19.18       16.98      3.29 o 
   0   9   6       17.76       10.40      3.01 o 
  -2  -9   7        8.18        5.20      1.74 o 
  -1  -9   7       40.22       40.92      3.08 o 
   0  -9   7       83.94       87.62      5.75 o 
   1  -9   7        6.41        7.12      2.46 o 
   2  -9   7       75.59       79.40      6.30 o 
  -3  -8   7       16.69        8.49      2.74 o 
  -2  -8   7        0.57        0.14      1.16 o 
  -1  -8   7       18.87       17.51      2.60 o 
   0  -8   7       53.56       52.84      4.65 o 
   1  -8   7       18.01       20.81      3.29 o 
   2  -8   7       11.20       12.87      2.74 o 
   3  -8   7        2.87        0.82      1.92 o 
  -3  -7   7        3.28        4.38      1.92 o 
  -2  -7   7       92.59       92.72      3.05 o 
  -1  -7   7      217.35      206.29      4.58 o 
   0  -7   7       27.19       26.04      2.10 o 
   1  -7   7      146.65      142.65      6.57 o 
   2  -7   7        1.79        1.92      1.37 o 
   3  -7   7       58.11       53.67      4.93 o 
   4  -7   7        4.30        2.74      1.92 o 
  -3  -6   7       29.39       26.56      3.29 o 
  -2  -6   7        5.93        3.28      1.03 o 
  -1  -6   7        0.13        0.03      0.70 o 
   0  -6   7        3.93        4.14      1.05 o 
   1  -6   7        9.96        8.49      1.92 o 
   2  -6   7       18.42       19.17      3.01 o 
   3  -6   7        6.85       10.13      2.19 o 
   4  -6   7        0.00       -1.10      1.10 o 
  -4  -5   7        5.18        2.72      2.05 o 
  -3  -5   7       13.35        9.86      2.19 o 
  -2  -5   7       11.58       13.11      2.33 o 
  -1  -5   7       59.97       56.99      2.08 o 
   0  -5   7       53.30       54.12      2.10 o 
   1  -5   7       82.06       74.75      4.11 o 
   2  -5   7      387.72      380.04     11.23 o 
   3  -5   7     1205.51     1164.23     27.38 o 
   4  -5   7      256.83      243.41      9.31 o 
  -4  -4   7       20.98       26.24      5.34 o 
  -3  -4   7       13.13       19.44      2.30 o 
  -2  -4   7       33.86       40.20      2.17 o 
  -1  -4   7      555.16      560.30     10.10 o 
   0  -4   7     1127.20     1098.79     23.82 o 
   1  -4   7      176.32      196.05      6.57 o 
   2  -4   7      136.31      131.15      5.48 o 
   3  -4   7      106.54      112.81      5.48 o 
   4  -4   7        8.81       10.40      2.19 o 
   5  -4   7        1.83        0.82      1.64 o 
  -5  -3   7       32.59       30.78      4.11 o 
  -4  -3   7       19.88       13.23      2.22 o 
  -3  -3   7        4.15        3.71      1.44 o 
  -2  -3   7       28.96       29.44      1.65 o 
  -1  -3   7       89.75       92.26      2.83 o 
   0  -3   7      102.51       93.37      3.83 o 
   1  -3   7      239.30      238.21      7.39 o 
   2  -3   7       18.55       21.90      2.46 o 
   3  -3   7        7.94        9.04      1.92 o 
   4  -3   7       42.86       44.08      4.38 o 
   5  -3   7       12.19        9.86      2.46 o 
  -5  -2   7        4.39        4.08      1.71 o 
  -4  -2   7      406.06      401.70     10.24 o 
  -3  -2   7      287.05      265.22      7.13 o 
  -2  -2   7      112.22       96.87      2.89 o 
  -1  -2   7      239.48      278.88      5.46 o 
   0  -2   7        0.12        0.82      0.82 o 
   1  -2   7       78.68       72.67      1.82 o 
   2  -2   7      155.86      161.55      6.02 o 
   3  -2   7        2.06        3.29      1.37 o 
   4  -2   7      147.69      144.02      6.57 o 
   5  -2   7        2.01        1.37      1.92 o 
  -5  -1   7        0.08        0.00      1.44 o 
  -4  -1   7        0.60        2.46      1.37 o 
  -3  -1   7      173.24      163.46      5.30 o 
  -2  -1   7       23.69       25.42      4.38 o 
  -1  -1   7     1004.23     1095.61     14.60 o 
   0  -1   7      214.33      238.49      6.30 o 
   1  -1   7      145.90      136.32      3.03 o 
   2  -1   7      307.10      305.74      5.72 o 
   3  -1   7        7.79        9.84      1.11 o 
   4  -1   7       30.67       29.57      3.56 o 
   5  -1   7       36.74       35.87      4.38 o 
  -5   0   7        3.00        1.48      2.46 o 
  -4   0   7      224.31      219.47      7.05 o 
  -3   0   7       66.53       64.33      3.27 o 
  -2   0   7      291.97      297.36      7.24 o 
  -1   0   7       51.39       53.18      2.12 o 
   0   0   7      594.67      618.12     10.29 o 
   1   0   7        1.91        0.22      0.46 o 
   2   0   7      156.77      179.98      4.13 o 
   3   0   7       96.51      106.60      3.35 o 
   4   0   7      184.33      172.77      7.12 o 
   5   0   7       88.48       77.49      5.48 o 
  -5   1   7       57.18       50.33      4.13 o 
  -4   1   7      240.04      247.56      7.63 o 
  -3   1   7        4.16        2.84      1.25 o 
  -2   1   7      162.49      169.95      4.91 o 
  -1   1   7        0.00        0.41      0.70 o 
   0   1   7       47.54       48.46      2.03 o 
   1   1   7      278.50      301.38      5.90 o 
   2   1   7      716.75      726.00     12.09 o 
   3   1   7       16.84       16.62      3.42 o 
   4   1   7       18.00       19.17      2.74 o 
  -5   2   7        0.80        2.19      2.19 o 
  -4   2   7      353.62      353.76     12.87 o 
  -3   2   7      455.45      418.10     13.42 o 
  -2   2   7        3.36        4.53      1.51 o 
  -1   2   7       18.93       18.31      1.64 o 
   0   2   7      105.53      101.89      3.00 o 
   1   2   7      306.20      335.48      6.48 o 
   2   2   7      146.96      147.31      5.48 o 
   3   2   7       23.61       26.83      3.01 o 
   4   2   7      142.62      140.74      6.30 o 
  -5   3   7       24.13       29.02      4.65 o 
  -4   3   7        0.80        1.64      1.64 o 
  -3   3   7        9.79       13.14      2.46 o 
  -2   3   7        5.97        9.54      1.64 o 
  -1   3   7       19.87       18.38      1.49 o 
   0   3   7       34.92       35.59      2.05 o 
   1   3   7        0.17       -0.04      0.66 o 
   2   3   7        8.31        8.49      1.92 o 
   3   3   7      172.37      167.57      6.85 o 
   4   3   7      105.69       99.94      5.48 o 
  -5   4   7       12.44       16.15      3.83 o 
  -4   4   7       82.41       78.31      5.75 o 
  -3   4   7        8.69        4.11      1.92 o 
  -2   4   7       15.36       15.70      2.19 o 
  -1   4   7       97.00       97.05      2.73 o 
   0   4   7      447.41      431.76      8.76 o 
   1   4   7      148.52      148.40      6.30 o 
   2   4   7       38.62       42.71      4.11 o 
   3   4   7        3.08        2.19      1.37 o 
   4   4   7       25.39       31.76      4.11 o 
  -4   5   7        1.15        2.19      1.92 o 
  -3   5   7      258.05      261.35      8.90 o 
  -2   5   7      539.66      538.06     10.84 o 
  -1   5   7        0.64        3.10      0.89 o 
   0   5   7      304.95      272.44      9.31 o 
   1   5   7       20.51       28.20      3.29 o 
   2   5   7       10.49       14.79      2.46 o 
   3   5   7       17.13        9.86      2.46 o 
  -4   6   7       43.66       44.63      4.65 o 
  -3   6   7       31.72       36.38      3.00 o 
  -2   6   7      291.95      294.86      8.49 o 
  -1   6   7       30.14       30.12      3.56 o 
   0   6   7        6.79        8.49      2.19 o 
   1   6   7        2.42        0.55      1.37 o 
   2   6   7        0.09        0.82      1.37 o 
   3   6   7        7.54        4.11      2.19 o 
  -3   7   7       47.05       43.82      3.38 o 
  -2   7   7       14.05       16.86      6.71 o 
  -1   7   7      172.01      157.99      7.67 o 
   0   7   7      703.21      630.85     18.07 o 
   1   7   7       78.04       56.95      5.20 o 
   2   7   7       74.64       84.06      5.75 o 
  -2   8   7       87.40       85.44      3.97 o 
  -1   8   7       10.71       10.40      2.74 o 
   0   8   7       83.75       81.32      5.75 o 
   1   8   7       18.69       19.99      3.56 o 
  -1  -9   8       61.24       58.87      5.48 o 
   0  -9   8       16.63       21.08      3.56 o 
   1  -9   8       63.33       55.31      5.48 o 
   2  -9   8       63.21       69.82      6.02 o 
  -2  -8   8       40.86       34.13      4.79 o 
  -1  -8   8        1.69        1.70      0.99 o 
   0  -8   8       15.84       15.88      2.74 o 
   1  -8   8       51.81       50.11      4.65 o 
   2  -8   8        7.47        7.12      2.19 o 
   3  -8   8       20.44       19.99      3.56 o 
  -2  -7   8        3.45        5.01      2.05 o 
  -1  -7   8      171.71      182.15      4.66 o 
   0  -7   8       73.27       75.57      4.65 o 
   1  -7   8       65.57       68.18      4.65 o 
   2  -7   8       58.33       58.59      4.93 o 
   3  -7   8       41.98       40.80      4.38 o 
   4  -7   8       73.82       79.68      6.57 o 
  -3  -6   8        0.24        1.92      1.64 o 
  -2  -6   8       33.13       29.51      2.87 o 
  -1  -6   8       14.83       21.27      2.10 o 
   0  -6   8      118.23      120.20      5.48 o 
   1  -6   8      372.76      365.26     11.23 o 
   2  -6   8        5.69        5.48      1.92 o 
   3  -6   8       50.69       53.39      4.93 o 
   4  -6   8        3.68        5.75      2.19 o 
  -4  -5   8       24.22       26.29      3.83 o 
  -3  -5   8        0.01        1.10      1.64 o 
  -2  -5   8       62.63       72.98      2.96 o 
  -1  -5   8       13.80        7.00      1.64 o 
   0  -5   8        8.87        7.12      1.64 o 
   1  -5   8       12.50        8.21      1.92 o 
   2  -5   8       56.80       61.61      4.11 o 
   3  -5   8       40.87       43.54      4.11 o 
   4  -5   8        7.64        6.02      2.19 o 
  -4  -4   8       38.16       32.29      3.19 o 
  -3  -4   8        0.40        2.96      1.37 o 
  -2  -4   8        5.93        6.67      1.11 o 
  -1  -4   8       12.81       14.08      1.51 o 
   0  -4   8       17.91       23.00      2.46 o 
   1  -4   8        2.11        2.19      1.10 o 
   2  -4   8       62.80       59.14      3.83 o 
   3  -4   8       90.79       80.23      4.93 o 
   4  -4   8        0.05        0.00      1.64 o 
  -5  -3   8       39.35       43.00      4.52 o 
  -4  -3   8       54.79       68.60      6.02 o 
  -3  -3   8      236.47      202.59      6.27 o 
  -2  -3   8      101.37      103.85      2.98 o 
  -1  -3   8       91.92       80.42      2.68 o 
   0  -3   8       90.76       92.27      3.83 o 
   1  -3   8       11.99       11.09      0.76 o 
   2  -3   8       29.85       25.46      2.74 o 
   3  -3   8        9.56       12.87      2.46 o 
   4  -3   8      104.45      108.70      5.75 o 
   5  -3   8        7.12        6.57      2.46 o 
  -5  -2   8       57.48       62.42      4.60 o 
  -4  -2   8       19.21       22.58      2.80 o 
  -3  -2   8      872.32      889.70     17.76 o 
  -2  -2   8      391.35      341.26      5.57 o 
  -1  -2   8      120.13      121.21      3.14 o 
   0  -2   8      149.66      154.43      4.93 o 
   1  -2   8      221.13      205.43      3.94 o 
   2  -2   8       35.00       28.68      2.60 o 
   3  -2   8      113.19      116.37      5.48 o 
   4  -2   8       53.62       53.67      4.65 o 
   5  -2   8        7.61        9.31      2.74 o 
  -5  -1   8        0.11        0.79      1.51 o 
  -4  -1   8      231.43      233.43      7.44 o 
  -3  -1   8      108.51      130.04      4.91 o 
  -2  -1   8        9.85       10.72      0.74 o 
  -1  -1   8      491.09      508.05      8.82 o 
   0  -1   8      656.77      698.66     11.81 o 
   1  -1   8      201.27      207.36      4.21 o 
   2  -1   8        2.53        5.01      1.10 o 
   4  -1   8      158.03      166.47      7.39 o 
   5  -1   8        1.54        3.01      2.19 o 
  -5   0   8        0.40       -0.59      1.31 o 
  -4   0   8      131.87      128.99      8.62 o 
  -3   0   8        0.25        0.07      1.05 o 
  -2   0   8       28.21       23.03      3.70 o 
  -1   0   8      984.02     1063.20     14.25 o 
   0   0   8      185.30      238.94      5.06 o 
   1   0   8      194.25      180.38      4.05 o 
   2   0   8       11.70        8.31      1.11 o 
   3   0   8       14.54       18.89      5.07 o 
   4   0   8       23.74       27.93      3.56 o 
   5   0   8      230.16      255.46     10.40 o 
  -5   1   8        6.47        6.27      1.91 o 
  -4   1   8       18.02       16.30      3.29 o 
  -3   1   8        0.65       -0.77      0.91 o 
  -2   1   8      137.74      151.07      4.83 o 
  -1   1   8        1.58        5.19      1.11 o 
   0   1   8     1160.71     1278.89     20.37 o 
   1   1   8      174.36      173.92      4.16 o 
   2   1   8       65.53       75.18      2.69 o 
   3   1   8      208.65      199.60      5.11 o 
   4   1   8       43.53       53.12      3.83 o 
  -5   2   8       12.32       17.39      2.76 o 
  -4   2   8      456.77      427.71     10.91 o 
  -3   2   8      886.09      869.88     17.48 o 
  -2   2   8        0.07        1.16      0.86 o 
  -1   2   8        1.92        0.40      1.10 o 
   0   2   8       77.05       98.19      6.85 o 
   1   2   8      226.61      213.64      4.84 o 
   2   2   8       22.57       18.07      2.46 o 
   3   2   8       21.95       27.38      3.01 o 
   4   2   8        0.39        0.00      1.37 o 
  -5   3   8       97.88       94.19      6.85 o 
  -4   3   8        3.30        0.82      1.64 o 
  -3   3   8        0.01        0.73      0.86 o 
  -2   3   8        0.06        0.49      0.91 o 
  -1   3   8      323.86      318.10      5.78 o 
   0   3   8       32.22       29.84      1.77 o 
   1   3   8       87.39       86.13      2.76 o 
   2   3   8        2.21        3.01      1.37 o 
   3   3   8      158.97      148.68      6.57 o 
   4   3   8      134.48      143.47      6.85 o 
  -4   4   8       81.05       75.02      5.75 o 
  -3   4   8      133.41      134.44      6.85 o 
  -2   4   8        0.08        1.45      0.89 o 
  -1   4   8       87.23      100.89      2.89 o 
   0   4   8      327.19      332.76      6.82 o 
   1   4   8      140.22      139.37      6.30 o 
   2   4   8        6.05        8.49      1.92 o 
   3   4   8       11.89       16.70      3.01 o 
   4   4   8        0.84        2.19      1.92 o 
  -4   5   8       21.42       17.25      3.56 o 
  -3   5   8        3.30        3.49      1.44 o 
  -2   5   8      533.66      527.38      9.16 o 
  -1   5   8      363.11      384.13      6.83 o 
   0   5   8       78.41       85.70      4.93 o 
   1   5   8      115.29      123.49      6.02 o 
   2   5   8       15.95       14.51      2.74 o 
   3   5   8       40.29       47.37      4.93 o 
  -4   6   8       19.78       25.76      3.00 o 
  -3   6   8      296.65      305.01      8.12 o 
  -2   6   8      399.48      405.90      7.68 o 
  -1   6   8       25.75       26.29      3.56 o 
   0   6   8        2.42        1.37      1.37 o 
   1   6   8       41.02       39.98      4.38 o 
   2   6   8       10.39       10.95      2.74 o 
   3   6   8        0.53        3.56      2.19 o 
  -3   7   8       28.71       32.58      4.38 o 
  -2   7   8       11.80       16.70      3.29 o 
  -1   7   8       12.34       21.36      3.29 o 
   0   7   8       31.16       19.71      3.29 o 
   1   7   8        9.51       10.95      2.46 o 
   2   7   8        0.82        2.19      1.92 o 
  -2   8   8       32.88       33.55      4.52 o 
  -1   8   8        0.21        1.10      1.92 o 
   0   8   8       10.18       20.26      3.56 o 
   1   8   8      105.63      110.89      6.85 o 
  -1  -9   9       66.15       70.92      6.02 o 
   0  -9   9      180.97      164.01      7.94 o 
   1  -9   9        2.03        1.37      1.92 o 
   2  -9   9       67.00       76.12      6.57 o 
  -2  -8   9       16.18       10.95      2.46 o 
  -1  -8   9       16.39       14.80      3.97 o 
   0  -8   9        5.01        4.38      1.92 o 
   1  -8   9       14.42       15.06      3.01 o 
   2  -8   9       44.00       49.01      4.93 o 
   3  -8   9        1.56        0.82      1.92 o 
  -2  -7   9       57.48       68.32      3.27 o 
  -1  -7   9        1.31        1.79      1.25 o 
   0  -7   9        7.55        3.83      1.92 o 
   1  -7   9        0.01        0.27      1.37 o 
   2  -7   9       37.21       37.79      4.38 o 
   3  -7   9      147.77      120.48      6.57 o 
  -3  -6   9        0.60        0.55      1.64 o 
  -2  -6   9        0.45        0.75      1.05 o 
  -1  -6   9        1.23        0.67      0.95 o 
   0  -6   9      364.73      366.63     10.95 o 
   1  -6   9      307.35      294.89      9.86 o 
   2  -6   9        2.54        3.56      1.92 o 
   3  -6   9       18.39       16.98      3.01 o 
   4  -6   9       17.74       12.87      2.74 o 
  -4  -5   9       15.19        9.86      2.74 o 
  -3  -5   9        1.68       -0.27      1.64 o 
  -2  -5   9       45.71       45.70      2.63 o 
  -1  -5   9       22.20       17.86      1.91 o 
   0  -5   9        0.38        1.37      1.37 o 
   1  -5   9        0.69       -1.10      1.10 o 
   2  -5   9       49.62       52.57      4.38 o 
   3  -5   9       24.61       26.01      3.29 o 
   4  -5   9       76.65       79.68      6.30 o 
  -4  -4   9       34.19       25.67      2.96 o 
  -3  -4   9      256.63      256.83      9.86 o 
  -2  -4   9       92.70       82.80      3.09 o 
  -1  -4   9      173.39      169.87     10.27 o 
   0  -4   9       13.22       14.51      1.92 o 
   1  -4   9       44.01       46.00      3.83 o 
   2  -4   9       23.26       21.08      2.74 o 
   3  -4   9       76.35       82.96      4.93 o 
   4  -4   9        0.08       -1.37      1.37 o 
  -4  -3   9        3.99        6.46      1.83 o 
  -3  -3   9       72.58       64.80      3.74 o 
  -2  -3   9       38.86       42.47      1.93 o 
  -1  -3   9       67.41       61.72      2.43 o 
   0  -3   9      178.31      188.93      6.30 o 
   1  -3   9      228.32      233.12      4.46 o 
   2  -3   9      126.24      130.33      5.75 o 
   3  -3   9       20.25       19.99      3.01 o 
   4  -3   9       43.59       42.99      4.38 o 
  -5  -2   9       15.70       21.83      3.08 o 
  -4  -2   9       14.72       14.79      2.30 o 
  -3  -2   9      407.62      404.01     10.02 o 
  -2  -2   9       29.98       25.86      1.36 o 
  -1  -2   9       31.62       30.04      1.66 o 
   0  -2   9        0.21        0.55      0.82 o 
   1  -2   9        2.11        4.72      0.70 o 
   2  -2   9        0.00        0.00      1.10 o 
   3  -2   9       73.27       76.12      4.65 o 
   4  -2   9        3.93       -0.27      1.64 o 
  -5  -1   9        1.75        0.47      1.64 o 
  -4  -1   9       80.43       74.31      9.04 o 
  -3  -1   9       71.25       86.52      4.05 o 
  -2  -1   9        6.04        5.81      1.44 o 
  -1  -1   9       28.70       30.26      1.66 o 
   0  -1   9       81.35       79.71      4.38 o 
   1  -1   9        0.95        0.55      1.10 o 
   2  -1   9      280.79      278.78      7.67 o 
   3  -1   9      163.73      164.56      7.12 o 
   4  -1   9        9.83        9.31      2.46 o 
  -5   0   9       99.10      106.21      5.38 o 
  -4   0   9        0.31        1.83      1.44 o 
  -3   0   9      595.55      592.53     13.13 o 
  -2   0   9      358.10      357.41      8.57 o 
  -1   0   9       12.85       12.58      2.19 o 
   0   0   9       32.76       23.01      1.42 o 
   1   0   9       27.83       32.71      1.71 o 
   2   0   9      146.52      143.85      4.11 o 
   3   0   9       27.19       29.84      2.17 o 
   4   0   9       38.69       36.14      4.11 o 
  -5   1   9        0.60        0.87      1.64 o 
  -4   1   9        1.17        0.27      2.19 o 
  -3   1   9       13.75       10.19      1.83 o 
  -2   1   9        0.99        0.50      0.95 o 
  -1   1   9        2.50        2.69      1.05 o 
   0   1   9      161.55      168.10      4.35 o 
   1   1   9       70.96       81.78      2.80 o 
   2   1   9       31.76       28.85      2.19 o 
   3   1   9       36.60       33.62      3.42 o 
  -5   2   9        0.42        2.74      1.92 o 
  -4   2   9       53.43       52.86      4.13 o 
  -3   2   9      237.82      226.55      7.26 o 
  -2   2   9       15.94       15.65      1.97 o 
  -1   2   9       74.90       71.45      2.40 o 
   0   2   9      103.31       94.38      3.19 o 
   1   2   9      101.24      105.09      4.93 o 
   2   2   9       64.55       61.88      3.83 o 
   3   2   9       50.21       52.57      4.11 o 
   4   2   9       11.34       12.60      2.46 o 
  -4   3   9       17.18       12.17      2.46 o 
  -3   3   9       23.56       23.48      5.48 o 
  -2   3   9      125.10      118.60      4.44 o 
  -1   3   9      732.97      721.15     11.02 o 
   0   3   9       30.01       24.63      1.91 o 
   1   3   9      439.53      422.41      8.21 o 
   2   3   9        6.85        8.49      1.92 o 
   3   3   9       13.52       18.89      2.74 o 
   4   3   9       22.87       18.07      3.01 o 
  -4   4   9       52.37       53.12      5.75 o 
  -3   4   9      159.04      146.01     11.36 o 
  -2   4   9      160.92      163.76      4.31 o 
  -1   4   9      525.83      527.74      8.68 o 
   0   4   9        0.01        0.17      0.70 o 
   1   4   9        9.04        9.86      2.19 o 
   2   4   9        4.34       -0.55      1.37 o 
   3   4   9        0.33        0.27      1.37 o 
  -4   5   9      106.82      109.07      5.30 o 
  -3   5   9       51.52       64.84      3.26 o 
  -2   5   9        6.96        7.06      1.29 o 
  -1   5   9       15.08       17.16      2.05 o 
   0   5   9      443.56      439.19     13.42 o 
   1   5   9     1226.25     1175.73     28.20 o 
   2   5   9       55.28       61.06      5.20 o 
   3   5   9       84.74       77.49      5.20 o 
  -3   6   9       12.22       11.06      1.72 o 
  -2   6   9       25.69       23.82      3.56 o 
  -1   6   9      244.34      222.88      9.04 o 
   0   6   9        2.03        5.75      2.19 o 
   1   6   9       90.11       73.38      5.20 o 
   2   6   9       11.95        9.04      2.46 o 
  -3   7   9       11.67        1.92      2.19 o 
  -2   7   9        0.00       -1.10      1.64 o 
  -1   7   9       51.65       50.93      5.20 o 
   0   7   9       37.99       28.48      3.83 o 
   1   7   9       30.30       26.56      3.83 o 
   2   7   9       37.97       35.32      4.65 o 
  -1   8   9        5.98        9.04      2.74 o 
   0   8   9        0.32        0.82      1.92 o 
  -1  -9  10        2.19        7.12      2.46 o 
   0  -9  10       99.73      113.38      4.91 o 
   1  -9  10      100.66      110.89      6.57 o 
  -2  -8  10        0.04        1.92      1.92 o 
  -1  -8  10        0.14        0.05      1.11 o 
   0  -8  10       10.19       12.05      2.46 o 
   1  -8  10       70.33       54.76      4.93 o 
   2  -8  10       91.56       92.27      6.02 o 
  -3  -7  10        5.78        3.01      2.19 o 
  -2  -7  10        1.88        1.39      1.11 o 
  -1  -7  10       50.34       54.56      3.47 o 
   0  -7  10       29.57       25.74      3.29 o 
   1  -7  10        3.44        1.92      1.64 o 
   2  -7  10        0.45        1.37      1.64 o 
   3  -7  10        1.17        1.64      1.64 o 
  -3  -6  10        2.98       -0.82      1.64 o 
  -2  -6  10       19.74       23.00      2.17 o 
  -1  -6  10        3.55        3.65      3.42 o 
   0  -6  10       10.49       13.69      2.46 o 
   1  -6  10       33.97       34.77      3.83 o 
   2  -6  10        8.34        9.31      2.46 o 
   3  -6  10       58.32       44.36      4.65 o 
   4  -6  10       81.70       64.34      5.75 o 
  -4  -5  10       37.70       51.20      5.48 o 
  -3  -5  10        0.31        2.46      1.92 o 
  -2  -5  10      142.44      137.20      4.28 o 
  -1  -5  10       52.26       56.60      2.94 o 
   0  -5  10       72.79       63.25      3.83 o 
   1  -5  10       19.77       16.98      2.46 o 
   2  -5  10       22.42       26.01      3.29 o 
   3  -5  10       52.39       59.42      5.20 o 
   4  -5  10        3.38        3.56      1.92 o 
  -4  -4  10      106.43       98.19      4.91 o 
  -3  -4  10       23.55       30.67      3.83 o 
  -2  -4  10      993.33     1016.46     16.97 o 
  -1  -4  10       72.34       61.11      2.63 o 
   0  -4  10      117.49      111.17      4.93 o 
   1  -4  10        6.90        5.20      1.64 o 
   2  -4  10       89.30       81.59      4.65 o 
   3  -4  10        9.68        4.38      1.92 o 
   4  -4  10       91.85       87.34      5.75 o 
  -4  -3  10        1.40        5.88      2.33 o 
  -3  -3  10      644.81      588.02     22.73 o 
  -2  -3  10      253.03      263.95      9.86 o 
  -1  -3  10        0.60        0.82      0.73 o 
   0  -3  10      609.03      637.70     15.33 o 
   1  -3  10      106.61      105.14      4.93 o 
   2  -3  10      206.55      199.88      7.67 o 
   3  -3  10        7.58        6.02      1.92 o 
   4  -3  10        0.14        0.82      1.64 o 
  -4  -2  10       16.28       16.25      2.61 o 
  -3  -2  10      192.60      183.14      6.16 o 
  -2  -2  10       88.25       78.86      3.74 o 
  -1  -2  10        0.09        1.73      0.73 o 
   0  -2  10      827.00      881.01     14.97 o 
   1  -2  10        0.15        0.41      0.58 o 
   2  -2  10       15.29       16.15      2.46 o 
   3  -2  10       48.71       48.19      4.38 o 
   4  -2  10        0.41       -0.55      1.37 o 
  -5  -1  10        2.04        4.56      2.10 o 
  -4  -1  10       36.31       38.86      3.55 o 
  -3  -1  10        7.32       10.06      1.97 o 
  -2  -1  10        0.02        0.00      2.05 o 
  -1  -1  10      426.59      444.39      8.22 o 
   0  -1  10       52.07       58.62      4.65 o 
   1  -1  10      818.92      837.44     13.34 o 
   2  -1  10       32.22       28.59      1.62 o 
   3  -1  10      124.00      125.40      6.02 o 
   4  -1  10      115.76      110.07      6.02 o 
  -5   0  10       48.10       46.60      4.21 o 
  -4   0  10        0.58        0.55      1.31 o 
  -3   0  10      852.67      831.63     17.18 o 
  -2   0  10      582.97      561.70     17.11 o 
  -1   0  10        0.00       -0.14      0.70 o 
   0   0  10       11.12        9.89      1.41 o 
   1   0  10       42.30       41.19      3.15 o 
   2   0  10       92.61       84.12      2.96 o 
   3   0  10       14.53       15.06      2.74 o 
   4   0  10        3.16        5.75      2.19 o 
  -5   1  10       44.44       39.89      3.97 o 
  -4   1  10       80.31       85.85      4.44 o 
  -3   1  10       38.98       52.19      3.77 o 
  -2   1  10       19.33       23.20      2.30 o 
  -1   1  10       81.03       94.25      4.79 o 
   0   1  10      148.59      136.20      4.05 o 
   1   1  10        8.66       11.76      1.35 o 
   2   1  10        7.82        4.76      1.92 o 
   3   1  10       11.83       10.98      1.51 o 
  -4   2  10       95.88       95.58      4.83 o 
  -3   2  10       23.42       23.79      3.97 o 
  -2   2  10       83.55       96.80      4.05 o 
  -1   2  10        0.61        0.06      0.78 o 
   0   2  10       48.67       55.60      2.52 o 
   1   2  10       31.77       40.62      2.41 o 
   2   2  10       34.66       38.88      3.56 o 
   3   2  10        3.09        6.57      1.92 o 
  -4   3  10        6.93        5.32      3.70 o 
  -3   3  10        0.07        0.74      1.25 o 
  -2   3  10       11.47        8.96      1.78 o 
  -1   3  10      354.61      346.90      6.51 o 
   0   3  10      514.75      537.66     10.26 o 
   1   3  10      227.37      216.86      7.94 o 
   2   3  10       62.16       60.79      4.93 o 
   3   3  10        3.31        3.56      1.64 o 
   4   3  10       16.44       14.79      3.01 o 
  -4   4  10       18.49       28.48      4.38 o 
  -3   4  10        6.35        9.97      1.91 o 
  -2   4  10      405.87      380.07      7.41 o 
  -1   4  10      815.73      791.07     12.19 o 
   0   4  10        7.88        3.01      1.92 o 
   1   4  10       41.69       42.99      4.11 o 
   2   4  10        1.32        2.74      1.64 o 
   3   4  10        2.24        2.46      1.64 o 
  -4   5  10        0.19        2.01      1.64 o 
  -3   5  10        4.72        6.16      1.44 o 
  -2   5  10        6.99       12.09      1.63 o 
  -1   5  10        1.16        2.46      1.64 o 
   0   5  10       14.97       22.18      3.29 o 
   1   5  10        5.21        8.21      2.19 o 
   2   5  10       29.33       25.74      3.56 o 
   3   5  10        2.44        6.57      2.46 o 
  -3   6  10       40.96       45.98      3.05 o 
  -2   6  10        0.00        0.00      1.64 o 
  -1   6  10       55.60       48.19      4.93 o 
   0   6  10        4.84       10.40      2.74 o 
   1   6  10        3.18        0.27      1.64 o 
   2   6  10       31.77       42.17      4.65 o 
  -2   7  10       71.03       62.98      6.02 o 
  -1   7  10        0.02       -1.10      1.64 o 
   0   7  10        5.71        6.85      2.46 o 
   1   7  10        1.48        1.37      1.92 o 
   0  -9  11        0.31       -0.55      1.41 o 
  -2  -8  11       14.88        5.20      2.74 o 
  -1  -8  11        0.89        2.17      1.51 o 
   0  -8  11        1.77        1.57      3.01 o 
   1  -8  11      130.00      122.39      6.85 o 
   2  -8  11       24.38       21.08      3.56 o 
  -2  -7  11       14.29       16.15      3.29 o 
  -1  -7  11       53.77       57.89      3.62 o 
   0  -7  11        0.39        0.00      1.37 o 
   1  -7  11        9.25        6.85      2.19 o 
   2  -7  11       14.73       12.87      2.74 o 
   3  -7  11       30.04       28.20      4.11 o 
  -3  -6  11       17.66       13.42      3.29 o 
  -2  -6  11       72.85       81.05      5.75 o 
  -1  -6  11       69.74       66.16      4.79 o 
   0  -6  11       37.52       38.88      3.83 o 
   1  -6  11        8.17        6.30      1.92 o 
   2  -6  11        0.91       -0.55      1.37 o 
   3  -6  11       34.73       34.50      4.38 o 
  -4  -5  11       36.51       41.89      5.20 o 
  -3  -5  11       59.87       69.27      5.20 o 
  -2  -5  11       27.46       23.82      3.56 o 
  -1  -5  11        0.02        0.72      1.37 o 
   0  -5  11        3.85        4.11      1.64 o 
   1  -5  11      105.69      105.42      5.48 o 
   2  -5  11      142.16      139.09      6.57 o 
   3  -5  11       10.27        8.76      2.46 o 
   4  -5  11        8.67        3.01      2.19 o 
  -4  -4  11        0.00       -0.21      1.78 o 
  -3  -4  11       27.12       32.86      4.38 o 
  -2  -4  11      242.57      250.53     10.13 o 
  -1  -4  11      125.08      124.97      5.48 o 
   0  -4  11        1.34        0.82      1.10 o 
   1  -4  11       80.23       81.87      4.38 o 
   2  -4  11        6.20        8.21      1.92 o 
   3  -4  11        0.01        0.00      1.37 o 
   4  -4  11        4.11        3.83      2.19 o 
  -4  -3  11        3.02        2.14      1.57 o 
  -3  -3  11        1.95        2.16      1.92 o 
  -2  -3  11       71.82       84.88      5.48 o 
  -1  -3  11       15.68       17.10      1.62 o 
   0  -3  11       80.35       82.66      5.89 o 
   1  -3  11       28.41       23.00      2.74 o 
   2  -3  11       21.14       18.35      2.74 o 
   3  -3  11       52.21       43.81      4.38 o 
   4  -3  11       70.38       61.06      5.48 o 
  -4  -2  11       64.44       69.33      4.83 o 
  -3  -2  11        0.10        0.29      1.20 o 
  -2  -2  11      221.39      206.18      8.76 o 
  -1  -2  11      405.50      403.38      8.02 o 
   0  -2  11       32.15       29.76      2.17 o 
   1  -2  11       63.06       70.17      2.43 o 
   2  -2  11       20.68       24.37      3.01 o 
   3  -2  11       27.35       31.21      3.83 o 
   4  -2  11       28.76       27.38      3.83 o 
  -4  -1  11        7.10        5.27      2.03 o 
  -3  -1  11       49.15       47.27      3.66 o 
  -2  -1  11       28.87       28.45      2.76 o 
  -1  -1  11       52.02       50.45      2.36 o 
   0  -1  11       31.24       31.40      2.10 o 
   1  -1  11      170.97      170.46      4.13 o 
   2  -1  11        0.04       -0.82      1.10 o 
   3  -1  11        0.07        1.92      1.64 o 
   4  -1  11       35.88       27.93      3.83 o 
  -4   0  11        6.10        6.97      1.91 o 
  -3   0  11      178.75      178.39      6.35 o 
  -2   0  11       81.47       71.05      3.74 o 
  -1   0  11       11.04        9.64      2.60 o 
   0   0  11       33.38       30.72      3.56 o 
   1   0  11       15.17       22.81      1.74 o 
   2   0  11        8.85        7.69      1.64 o 
   3   0  11       46.08       40.80      4.11 o 
   4   0  11        0.53        0.27      1.64 o 
  -4   1  11        5.77        1.99      1.51 o 
  -3   1  11       84.05       75.78      7.80 o 
  -2   1  11      221.99      213.84      8.76 o 
  -1   1  11      162.48      167.30      7.12 o 
   0   1  11      261.47      272.45      9.31 o 
   1   1  11      127.82      118.79      3.11 o 
   2   1  11       93.47       95.75      3.47 o 
   3   1  11        8.19       10.40      2.46 o 
  -4   2  11        3.48        5.81      1.83 o 
  -3   2  11      153.97      138.45      6.85 o 
  -2   2  11       67.88       60.33      5.75 o 
  -1   2  11      320.84      308.90      7.16 o 
   0   2  11      258.42      242.35      8.76 o 
   1   2  11        2.62        4.23      1.64 o 
   2   2  11        4.14        5.48      1.64 o 
   3   2  11        4.03        4.93      1.92 o 
  -4   3  11      172.65      140.83      9.45 o 
  -3   3  11      247.40      251.69      7.72 o 
  -2   3  11        7.02        9.57      1.83 o 
  -1   3  11       12.60       14.01      1.51 o 
   0   3  11        1.03        3.34      1.05 o 
   1   3  11      814.51      797.60     20.26 o 
   2   3  11      847.21      851.27     21.36 o 
   3   3  11       28.46       29.30      3.56 o 
  -4   4  11       32.16       31.42      3.47 o 
  -3   4  11        3.82        4.01      1.64 o 
  -2   4  11        8.08        3.76      1.19 o 
  -1   4  11      158.63      178.63      4.47 o 
   0   4  11      207.18      197.69      7.94 o 
   1   4  11       10.01       10.95      2.46 o 
   2   4  11       30.35       23.55      3.29 o 
   3   4  11       30.20       27.93      3.83 o 
  -3   5  11       24.57       20.47      2.92 o 
  -2   5  11       90.12       85.12      3.50 o 
  -1   5  11        0.00       -0.27      1.64 o 
   0   5  11      108.82      111.99      6.30 o 
   1   5  11       12.70       16.43      3.01 o 
   2   5  11       18.08       21.36      3.56 o 
  -3   6  11        0.37       -0.55      2.19 o 
  -2   6  11        0.80        2.19      1.92 o 
  -1   6  11        8.89        9.58      2.74 o 
   0   6  11       18.02       23.00      3.56 o 
   1   6  11        0.07       -1.37      1.37 o 
   2   6  11        0.69        1.10      1.92 o 
  -1   7  11       31.67       38.33      4.65 o 
   0   7  11        5.01        8.21      2.74 o 
  -1  -8  12        5.23        8.53      1.83 o 
   0  -8  12        0.14        0.62      1.41 o 
   1  -8  12        4.58        5.20      2.19 o 
   2  -8  12        4.13        4.11      2.19 o 
  -2  -7  12        0.01        0.00      1.92 o 
  -1  -7  12       40.64       43.69      3.27 o 
   0  -7  12        4.12        3.53      1.41 o 
   1  -7  12        0.02        1.37      1.64 o 
   2  -7  12       53.23       48.46      4.93 o 
  -3  -6  12       50.23       47.09      5.48 o 
  -2  -6  12       41.09       59.14      6.02 o 
  -1  -6  12      396.62      414.14      9.27 o 
   0  -6  12       17.92       13.50      1.97 o 
   1  -6  12       38.75       32.86      3.83 o 
   2  -6  12       21.11       21.36      3.29 o 
   3  -6  12       15.72       19.71      3.29 o 
  -3  -5  12        6.52        1.64      1.92 o 
  -2  -5  12      560.11      545.15     17.52 o 
  -1  -5  12      257.38      271.13      6.77 o 
   0  -5  12       50.71       49.56      3.22 o 
   1  -5  12      138.93      140.19      6.57 o 
   2  -5  12        0.64        3.29      1.64 o 
   3  -5  12       29.46       34.23      4.11 o 
  -4  -4  12       22.51       13.96      3.29 o 
  -3  -4  12       20.90       18.07      3.56 o 
  -2  -4  12       44.50       43.54      4.93 o 
  -1  -4  12       35.90       33.34      2.43 o 
   0  -4  12        4.35       10.04      1.57 o 
   1  -4  12      187.01      198.51      7.67 o 
   2  -4  12       16.72       10.95      2.19 o 
   3  -4  12        0.95        1.10      1.37 o 
   4  -4  12        6.47        8.21      2.46 o 
  -4  -3  12        0.02        0.88      1.78 o 
  -3  -3  12        0.76        5.48      2.19 o 
  -2  -3  12       26.41       31.21      4.11 o 
  -1  -3  12        6.53        6.92      1.20 o 
   0  -3  12      132.73      142.18      4.47 o 
   1  -3  12       13.37       10.68      1.92 o 
   2  -3  12      151.28      145.94      6.57 o 
   3  -3  12       55.16       50.93      4.65 o 
   4  -3  12       75.86       61.61      5.75 o 
  -4  -2  12       10.13        6.65      2.07 o 
  -3  -2  12       38.12       35.47      3.35 o 
  -2  -2  12      441.72      464.10     15.06 o 
  -1  -2  12      382.42      405.08      8.22 o 
   0  -2  12        1.49        0.88      1.92 o 
   1  -2  12       50.69       53.39      3.56 o 
   2  -2  12       36.70       36.42      3.83 o 
   3  -2  12        1.60        2.46      1.64 o 
   4  -2  12        3.06        0.55      1.92 o 
  -4  -1  12        7.53        4.65      1.97 o 
  -3  -1  12      181.07      190.51      9.04 o 
  -2  -1  12      167.80      189.47      8.49 o 
  -1  -1  12        0.41        2.19      0.95 o 
   0  -1  12       16.11       15.50      1.62 o 
   1  -1  12       11.97       10.18      1.25 o 
   2  -1  12        1.10        1.10      1.37 o 
   3  -1  12       13.60       10.95      2.46 o 
   4  -1  12       20.02       18.35      3.29 o 
  -4   0  12       41.61       40.47      3.86 o 
  -3   0  12        8.61        9.93      3.56 o 
  -2   0  12       75.88       55.46      3.86 o 
  -1   0  12       49.17       57.70      2.48 o 
   0   0  12       35.40       33.57      2.67 o 
   1   0  12      174.46      170.05      8.62 o 
   2   0  12        3.79        2.71      1.05 o 
   3   0  12       52.61       51.75      4.65 o 
   4   0  12        0.53        0.00      1.92 o 
  -4   1  12       58.28       76.55      8.76 o 
  -3   1  12       33.00       28.70      4.65 o 
  -1   1  12        3.55        4.93      2.19 o 
   0   1  12      234.91      243.98      6.08 o 
   1   1  12      609.98      641.05      9.72 o 
   2   1  12       89.05       93.45      3.55 o 
  -4   2  12        4.78        6.02      2.03 o 
  -3   2  12        1.93        4.84      1.83 o 
  -2   2  12       33.60       31.64      2.90 o 
  -1   2  12      343.83      320.21      7.65 o 
   0   2  12     1520.42     1509.02     24.83 o 
   1   2  12        6.64       12.17      1.64 o 
   2   2  12      137.09      141.28      6.30 o 
   3   2  12        4.70        3.56      1.64 o 
  -4   3  12       36.12       46.25      4.05 o 
  -3   3  12        0.32        1.44      1.92 o 
  -2   3  12      135.07      137.61      4.09 o 
  -1   3  12       30.90       41.86      7.53 o 
   0   3  12       37.32       34.76      3.01 o 
   1   3  12       61.11       70.64      4.65 o 
   2   3  12       13.70       12.32      2.46 o 
   3   3  12       38.33       46.82      4.65 o 
  -3   4  12        9.93       12.60      1.79 o 
  -2   4  12       32.05       32.36      2.42 o 
  -1   4  12        4.08       11.63      1.71 o 
   0   4  12      184.61      177.70      7.67 o 
   1   4  12        0.36        1.10      1.64 o 
   2   4  12      131.13      105.14      6.02 o 
  -3   5  12        6.22        7.05      2.95 o 
  -2   5  12      140.07      116.92      6.85 o 
  -1   5  12       88.03       81.05      5.48 o 
   0   5  12       26.45       23.27      3.56 o 
   1   5  12        1.98        1.92      1.92 o 
   2   5  12        0.56       -1.64      1.64 o 
  -2   6  12        9.66        7.12      2.74 o 
  -1   6  12        0.95        5.75      2.46 o 
   0   6  12        2.27        0.55      1.64 o 
   1   6  12        9.68       21.08      3.56 o 
   0  -8  13       13.17       15.07      4.24 o 
   1  -8  13        1.26        0.00      1.92 o 
  -2  -7  13       34.93       40.25      5.20 o 
  -1  -7  13        1.83        1.80      1.31 o 
   0  -7  13        1.24       -0.77      2.87 o 
   1  -7  13       13.10        9.31      2.46 o 
   2  -7  13       70.92       82.14      6.57 o 
  -2  -6  13        2.92        5.75      2.46 o 
  -1  -6  13      219.03      222.20      6.71 o 
   0  -6  13      105.25      101.48      4.28 o 
   1  -6  13       15.09       12.87      2.46 o 
   2  -6  13       14.91       10.68      2.46 o 
   3  -6  13        2.21        5.48      2.46 o 
  -3  -5  13       57.15       76.94      7.12 o 
  -2  -5  13        0.02       -0.82      1.92 o 
  -1  -5  13      134.03      151.12      4.93 o 
   0  -5  13        1.47        1.50      1.16 o 
   1  -5  13       28.00       34.23      3.83 o 
   2  -5  13        0.04       -0.27      1.37 o 
   3  -5  13        0.13        1.37      1.92 o 
  -3  -4  13       26.65       27.65      4.11 o 
  -2  -4  13       75.91       63.25      5.75 o 
  -1  -4  13      112.62      113.44      4.00 o 
   0  -4  13      255.06      249.95      6.58 o 
   1  -4  13       22.51       20.54      3.01 o 
   2  -4  13       55.40       57.77      4.93 o 
   3  -4  13        1.30       -0.55      1.37 o 
  -4  -3  13       50.12       54.58      6.43 o 
  -3  -3  13        5.01        3.56      1.92 o 
  -2  -3  13       99.07       93.64      6.30 o 
  -1  -3  13        3.67        9.31      2.46 o 
   0  -3  13        2.71        0.18      0.98 o 
   1  -3  13       58.16       53.39      4.38 o 
   2  -3  13       12.61       12.05      2.46 o 
   3  -3  13        6.88        6.85      2.19 o 
  -4  -2  13       12.65       12.35      2.57 o 
  -3  -2  13       64.29       74.34      8.21 o 
  -2  -2  13       50.23       48.19      4.93 o 
  -1  -2  13       52.19       50.57      2.57 o 
   0  -2  13       14.28       14.23      1.77 o 
   1  -2  13      146.03      146.49      6.30 o 
   2  -2  13       74.47       74.48      4.93 o 
   3  -2  13       11.01       15.06      3.01 o 
  -4  -1  13       73.20       87.62      4.91 o 
  -3  -1  13        4.21        2.71      1.62 o 
  -2  -1  13      263.71      246.43     10.13 o 
  -1  -1  13      144.13      133.31      4.05 o 
   0  -1  13       12.38       10.27      1.26 o 
   1  -1  13        9.77       13.71      2.87 o 
   2  -1  13        5.52        3.83      1.92 o 
   3  -1  13       21.07       22.18      3.29 o 
  -4   0  13        8.42        9.98      2.41 o 
  -3   0  13       22.41       24.23      2.88 o 
  -2   0  13       39.32       38.33      4.38 o 
  -1   0  13        0.91       -0.55      1.64 o 
   0   0  13       96.72       94.89      5.25 o 
   1   0  13      221.22      221.82      4.69 o 
   2   0  13       13.64       15.06      2.74 o 
   3   0  13       39.08       35.87      4.11 o 
  -4   1  13       34.50       27.37      4.24 o 
  -3   1  13      326.37      283.66      8.57 o 
  -2   1  13      186.17      181.53      8.21 o 
  -1   1  13       19.97       20.19      3.01 o 
   0   1  13        0.33        2.19      1.16 o 
   1   1  13      106.42      100.42      3.74 o 
   2   1  13      400.63      433.77      9.08 o 
  -4   2  13       30.49       35.24      3.81 o 
  -3   2  13        3.84        1.10      1.64 o 
  -2   2  13        1.26       -0.82      1.31 o 
  -1   2  13        8.18       10.95      1.74 o 
   0   2  13      110.05      118.68      7.39 o 
   1   2  13      225.88      224.40      5.90 o 
   2   2  13       65.48       72.56      4.65 o 
  -3   3  13        2.23        1.80      1.57 o 
  -2   3  13       89.28       79.88      3.99 o 
  -1   3  13      124.41      106.55      5.75 o 
   0   3  13        2.88        3.29      1.16 o 
   1   3  13       22.33       23.55      3.29 o 
   2   3  13       21.92       26.56      3.56 o 
   3   3  13        0.57       -1.10      1.64 o 
  -3   4  13        5.94        7.97      2.20 o 
  -2   4  13       10.34       13.56      3.13 o 
  -1   4  13        0.14        1.37      1.64 o 
   0   4  13       21.38       22.73      3.29 o 
   1   4  13       14.96       12.32      2.74 o 
   2   4  13       17.69       28.75      3.83 o 
  -2   5  13       10.70       11.77      3.01 o 
  -1   5  13        2.92        1.92      1.92 o 
   0   5  13       67.96       83.51      5.75 o 
   1   5  13        1.20        1.10      1.92 o 
  -1   6  13       22.28       26.01      3.83 o 
   0   6  13        5.36        5.48      2.19 o 
  -1  -7  14      302.80      322.68      8.48 o 
   0  -7  14      291.20      308.75      8.41 o 
   1  -7  14       32.22       31.76      4.11 o 
  -2  -6  14        1.36        1.37      2.19 o 
  -1  -6  14       25.39       24.92      2.57 o 
   0  -6  14        3.84        2.25      1.64 o 
   1  -6  14        3.00        3.56      1.92 o 
   2  -6  14       90.14       88.99      5.75 o 
  -3  -5  14       11.49        6.57      2.74 o 
  -2  -5  14        2.79        2.19      2.19 o 
  -1  -5  14        6.45        6.05      1.78 o 
   0  -5  14        9.57        7.20      2.74 o 
   1  -5  14       31.46       34.23      3.83 o 
   2  -5  14       13.54       17.25      3.01 o 
   3  -5  14       47.05       50.65      5.48 o 
  -3  -4  14        4.56        3.01      2.46 o 
  -2  -4  14        4.07        5.20      2.46 o 
  -1  -4  14      220.74      242.88      6.37 o 
   0  -4  14      243.95      237.03     11.36 o 
   1  -4  14       31.22       33.95      3.56 o 
   2  -4  14       61.30       67.08      5.48 o 
   3  -4  14        0.59        3.56      1.92 o 
  -3  -3  14       11.52        6.57      2.46 o 
  -2  -3  14      226.53      249.16     10.68 o 
  -1  -3  14       54.35       71.46      6.30 o 
   0  -3  14        8.35        8.48      1.62 o 
   1  -3  14        4.00        2.19      1.64 o 
   2  -3  14       27.97       26.01      3.56 o 
   3  -3  14        0.04        1.10      1.64 o 
  -3  -2  14      159.18      156.07      8.49 o 
  -2  -2  14       15.02       14.79      3.29 o 
  -1  -2  14      107.30       99.12      6.30 o 
   0  -2  14       91.11       96.91      3.68 o 
   1  -2  14        0.00       -0.82      1.10 o 
   2  -2  14      185.64      178.52      7.94 o 
   3  -2  14        0.00       -1.37      1.64 o 
  -4  -1  14        6.03        4.51      2.05 o 
  -3  -1  14       58.35       54.82      4.25 o 
  -2  -1  14      171.97      173.05      8.76 o 
  -1  -1  14       85.94       89.26      6.02 o 
   0  -1  14        5.05        9.90      1.28 o 
   1  -1  14      206.80      207.39      6.71 o 
   2  -1  14      190.80      199.06      8.49 o 
   3  -1  14       32.15       25.74      3.83 o 
  -4   0  14        4.64        1.07      1.77 o 
  -3   0  14        0.24       -0.87      1.51 o 
  -2   0  14       18.30       24.10      3.83 o 
  -1   0  14      124.02      113.63      6.57 o 
   0   0  14      459.42      466.12      8.86 o 
   1   0  14     1096.28     1108.18     15.42 o 
   2   0  14        3.31        5.20      2.19 o 
   3   0  14       65.26       65.44      5.75 o 
  -3   1  14       68.01       73.90      4.47 o 
  -2   1  14       46.13       44.63      4.93 o 
  -1   1  14      168.82      162.16      5.22 o 
   0   1  14       67.23       72.98      3.83 o 
   1   1  14       13.89       15.67      3.56 o 
   2   1  14       14.51       16.70      3.29 o 
  -3   2  14       25.33       35.33     12.05 o 
  -2   2  14        0.28       -1.20      1.20 o 
  -1   2  14       58.18       61.31      3.77 o 
   0   2  14        9.91        7.23      2.33 o 
   1   2  14      202.53      202.89      7.94 o 
   2   2  14       49.71       51.48      4.65 o 
  -3   3  14       19.37       22.53      3.00 o 
  -2   3  14        4.74        1.99      1.53 o 
  -1   3  14      200.68      168.53      5.42 o 
   0   3  14       32.71       37.51      4.11 o 
   1   3  14       23.68       17.52      3.01 o 
   2   3  14        8.16        4.11      2.19 o 
  -2   4  14        0.23        0.77      1.21 o 
  -1   4  14        0.87       -0.55      1.92 o 
   0   4  14       13.15        9.58      2.46 o 
   1   4  14       41.30       37.51      4.38 o 
  -2   5  14       65.84       92.27      7.67 o 
  -1   5  14       25.09       35.59      4.65 o 
   0   5  14        8.52       10.40      2.74 o 
   1   5  14        3.24        5.48      2.46 o 
   0  -7  15       77.07       84.78      4.51 o 
  -2  -6  15       42.88       50.93      6.02 o 
  -1  -6  15       98.45       99.94      7.39 o 
   0  -6  15       39.23       38.38      3.35 o 
   1  -6  15       31.71       33.68      4.11 o 
   2  -6  15       33.64       31.49      4.11 o 
  -2  -5  15       34.32       40.52      5.20 o 
  -1  -5  15       30.12       26.83      4.38 o 
   0  -5  15        3.39        2.87      1.41 o 
   1  -5  15        0.79        1.10      1.64 o 
   2  -5  15        9.24        7.67      2.46 o 
  -3  -4  15       41.14       38.33      5.20 o 
  -2  -4  15       23.59       21.08      3.83 o 
  -1  -4  15        7.51        7.12      2.74 o 
   0  -4  15       77.51       68.19      3.60 o 
   1  -4  15        1.00        0.27      1.37 o 
   2  -4  15      125.43      115.55      6.57 o 
  -3  -3  15       71.90       73.11      6.85 o 
  -2  -3  15        3.13        1.37      1.92 o 
  -1  -3  15      152.76      145.12      7.94 o 
   0  -3  15      137.50      128.31      5.07 o 
   1  -3  15       22.34       21.90      3.01 o 
   2  -3  15       12.37       12.32      2.74 o 
   3  -3  15        0.95        0.00      1.64 o 
  -3  -2  15       35.17       37.51      4.93 o 
  -2  -2  15        0.00        2.74      2.19 o 
  -1  -2  15        6.05        6.02      2.74 o 
   0  -2  15        2.06       -0.18      0.98 o 
   1  -2  15       66.45       61.66      3.81 o 
   2  -2  15      172.82      182.36      8.21 o 
   3  -2  15        0.02        2.46      1.92 o 
  -3  -1  15       50.50       54.21      5.75 o 
  -2  -1  15      199.77      184.00      9.04 o 
  -1  -1  15      225.86      228.63     10.13 o 
   0  -1  15        6.83        8.31      1.28 o 
   1  -1  15       85.20       80.79     10.13 o 
   2  -1  15       50.73       52.57      4.93 o 
   3  -1  15      113.58      129.51      7.39 o 
  -3   0  15        0.02       -0.68      1.57 o 
  -2   0  15        5.00        3.29      2.19 o 
  -1   0  15       27.64       33.40      4.38 o 
   0   0  15        0.71        2.15      0.95 o 
   1   0  15       83.78       86.88     12.32 o 
   2   0  15      297.14      307.49     11.23 o 
   3   0  15       33.33       28.75      4.11 o 
  -3   1  15        2.59        7.46      2.37 o 
  -2   1  15       34.82       38.61      4.65 o 
  -1   1  15       56.70       47.97      4.52 o 
   0   1  15      108.35       94.89      5.34 o 
   1   1  15      106.09       97.86      4.65 o 
  -3   2  15       27.45       32.79      5.34 o 
  -2   2  15        5.69        3.23      3.70 o 
  -1   2  15        0.65        1.26      1.37 o 
   0   2  15        9.68       13.69      1.94 o 
   1   2  15       25.69       30.67      3.83 o 
  -2   3  15        0.13        0.53      2.33 o 
  -1   3  15        5.14       10.06      1.83 o 
   0   3  15        4.05        4.65      2.19 o 
   1   3  15       18.96       32.58      4.11 o 
   2   3  15        0.67        0.00      1.64 o 
  -2   4  15        1.21        0.82      2.19 o 
  -1   4  15        3.61        0.27      1.64 o 
   0   4  15       16.74       18.62      3.29 o 
   1   4  15        0.01        3.01      2.19 o 
  -1  -6  16        0.28       -1.92      2.19 o 
   0  -6  16      130.30      142.78      5.53 o 
   1  -6  16       45.92       53.94      5.20 o 
  -2  -5  16       13.74       16.43      3.83 o 
  -1  -5  16       59.43       70.37      6.85 o 
   0  -5  16       40.98       40.15      3.22 o 
   1  -5  16       32.84       30.94      3.83 o 
  -2  -4  16       98.51      106.51      7.12 o 
  -1  -4  16       21.63       22.18      4.11 o 
   0  -4  16       31.32       26.32      2.68 o 
   1  -4  16       11.04       10.68      2.46 o 
   2  -4  16        9.18       17.80      3.29 o 
  -2  -3  16        4.25        6.57      2.46 o 
  -1  -3  16      111.18      121.57      7.39 o 
   0  -3  16       86.07       91.16      4.01 o 
   1  -3  16        7.76        4.49      1.57 o 
   2  -3  16       26.00       22.45      3.56 o 
  -3  -2  16        3.50        5.48      2.46 o 
  -2  -2  16        1.12        1.92      2.46 o 
  -1  -2  16       81.29       86.80      6.30 o 
   0  -2  16       55.48       49.29      3.29 o 
   1  -2  16      227.23      224.49      6.63 o 
   2  -2  16      409.12      402.77     13.42 o 
  -3  -1  16        0.92        3.01      2.19 o 
  -2  -1  16        5.73       11.50      3.01 o 
  -1  -1  16       45.14       46.27      5.48 o 
   0  -1  16      111.70      115.14      3.43 o 
   1  -1  16       11.88       13.73      2.17 o 
   2  -1  16       46.65       38.33      4.38 o 
  -3   0  16        1.07        2.46      2.19 o 
  -2   0  16        1.86        4.11      2.19 o 
  -1   0  16        3.95        4.33      1.51 o 
   0   0  16        2.00        1.39      1.03 o 
   1   0  16       25.27       28.45      3.56 o 
   2   0  16       39.07       32.88      3.83 o 
  -3   1  16       27.59       42.17      5.48 o 
  -2   1  16        0.04        2.46      1.92 o 
  -1   1  16       18.78       18.06      2.41 o 
   0   1  16      114.55      107.98      5.20 o 
   1   1  16       37.65       41.54      3.16 o 
  -2   2  16        0.16        0.55      1.64 o 
  -1   2  16       19.12       17.17      2.32 o 
   0   2  16        4.46        6.98      2.46 o 
   1   2  16       55.21       53.94      4.93 o 
  -2   3  16       22.69       27.27      5.34 o 
  -1   3  16       53.59       61.61      5.75 o 
   0   3  16       69.21       85.15      5.75 o 
   1   3  16       20.83       23.55      3.56 o 
  -1  -5  17        0.13        0.55      2.46 o 
   0  -5  17       97.52       88.34      4.51 o 
  -1  -4  17       29.51       28.75      4.65 o 
   0  -4  17        9.17       12.58      2.17 o 
   1  -4  17        4.05        3.67      4.79 o 
  -2  -3  17        3.03        3.56      2.19 o 
  -1  -3  17      181.67      195.77     10.13 o 
   0  -3  17      160.49      173.66      5.66 o 
   1  -3  17       20.13       23.54      3.01 o 
  -2  -2  17        3.35       10.95      3.29 o 
  -1  -2  17       56.18       45.73      5.48 o 
   0  -2  17       17.33       17.62      2.23 o 
   1  -2  17        0.49       -0.26      2.33 o 
   2  -2  17      112.48      103.77      6.57 o 
  -2  -1  17       28.38       30.67      4.65 o 
  -1  -1  17       17.31       22.73      4.11 o 
   0  -1  17        5.60        4.24      2.05 o 
   1  -1  17      217.55      206.62      8.62 o 
   2  -1  17      152.50      140.01      5.50 o 
  -2   0  17        0.52        0.27      1.92 o 
  -1   0  17        0.00       -0.27      1.36 o 
   0   0  17        5.34        8.99      1.91 o 
   1   0  17       31.24       34.10      4.79 o 
  -2   1  17        0.03       -0.82      1.64 o 
  -1   1  17        1.88        1.59      2.87 o 
   0   1  17       11.72       13.02      3.70 o 
  -1   2  17        0.06        0.27      2.46 o 
   0   2  17        0.69        4.38      2.19 o 
  -1  -3  18        1.06        6.02      3.01 o 
   0  -3  18       13.08       19.99      4.11 o 
  -1  -2  18        5.34       19.71      4.11 o 
   0  -2  18        5.02        4.93      2.74 o 
   1  -2  18        6.18        5.59      1.77 o 
  -1  -1  18        5.94        2.64      1.57 o 
   0  -1  18        3.06        3.01      2.46 o 
   1  -1  18      112.34      112.71      4.79 o 
  -1   0  18       11.90       13.52      2.30 o 
   0   0  18       21.72       22.45      4.11 o 
                                                 
